# Supplementary material for: Identification of De Novo JAK2 and MAPK7 Mutations Related to Autism Spectrum Disorder Using Whole-Exome Sequencing in a Chinese Child and Adolescent Trio-Based Sample
Source: J Mol Neurosci. 2019 Dec 14;70(2):219–29. doi: 10.1007/s12031-019-01456-z (PMC7018782; doi:10.1007/s12031-019-01456-z)
Supplement: Supplementary file 2 — (XLSX 99 kb) [file 12031_2019_1456_MOESM2_ESM.xlsx]

## Sheet: Data S1
Summary of sequencing data quality
ReportID	Sample name	Novo ID	Raw reads	Raw data(G)	Raw depth(x)	Effective(%)	Error(%)	Q20(%)	Q30(%)	GC(%)
1	A1	ND171202297	44155445	13.25	219.16	97	0.03	96.85	91.85	50.79
2	A1F	ND171202298	49343422	14.8	244.8	98.19	0.03	96.94	92.06	51.99
3	A1M	ND171202224	48921241	14.68	242.82	98.36	0.03	97.02	92.14	50.17
4	A2	ND171202226	49742134	14.92	246.79	89.77	0.03	97.3	92.98	52.04
5	A2F	ND171202227	37831418	11.35	187.74	98.14	0.03	96.99	92.18	52.36
6	A2M	ND171202228	50916463	15.27	252.58	98.07	0.03	96.59	91.3	51.74
7	A3	ND171202229	50745057	15.22	251.75	97.61	0.03	96.98	92.13	51.26
8	A3F	ND171202230	40161234	12.05	199.32	98.01	0.03	96.33	90.59	51.5
9	A3M	ND171202231	49354010	14.81	244.97	97.98	0.03	96.77	91.63	51.1
10	A4	ND171202232	54351560	16.31	269.78	97.97	0.03	97.07	92.29	50.96
11	A4F	ND171202233	51556531	15.47	255.88	98.73	0.03	96.7	91.54	52.03
12	A4M	ND171202234	53545642	16.06	265.64	98.53	0.03	96.97	92.11	50.32
13	A5	ND171202235	45615017	13.68	226.28	98.34	0.03	97.06	92.32	51.78
14	A5F	ND171202236	51542338	15.46	255.72	98.66	0.03	97.03	92.24	50.98
15	A5M	ND171202237	41985925	12.6	208.41	97.99	0.03	97.02	92.21	51.63
16	A6	ND171202238	47450604	14.24	235.54	98.6	0.03	96.93	92.08	52.19
17	A6F	ND171202239	43290925	12.99	214.86	98.18	0.03	96.8	91.74	51.95
18	A6M	ND171202240	50766288	15.23	251.91	99.14	0.03	96.69	91.51	51.55
19	A7	ND171202241	45247535	13.57	224.46	97.87	0.04	95.66	89.42	52.06
20	A7F	ND171202242	51756709	15.53	256.88	97.7	0.03	97.08	92.33	51.48
21	A7M	ND171202243	36339206	10.9	180.29	97.99	0.03	96.97	92.1	51.14
22	A8	ND171202244	39236614	11.77	194.68	98.19	0.03	96.77	91.66	51.66
23	A8F	ND171202245	49045130	14.71	243.31	98.62	0.03	96.7	91.54	51.86
24	A8M	ND171202246	56014555	16.8	277.88	98.1	0.03	96.92	92.03	51.55
25	A9	ND171202247	45612268	13.68	226.28	98.62	0.03	96.92	91.99	52.19
26	A9F	ND171202248	40651346	12.2	201.8	98.75	0.03	96.81	91.77	51.55
27	A9M	ND171202249	45983095	13.79	228.1	98.8	0.03	96.8	91.76	52.36
28	A10	ND171202250	50071000	15.02	248.44	96.33	0.03	97.11	92.41	51.16
29	A10F	ND171202251	38948030	11.68	193.2	96.66	0.03	97.13	92.4	51.16
30	A10M	ND171202252	54122733	16.24	268.62	97.71	0.03	96.69	91.52	52.06
31	A11	ND171202259	48573703	14.57	241	97.77	0.03	96.87	91.89	51.58
32	A11F	ND171202260	60663710	18.2	301.04	98.03	0.03	96.68	91.46	51.58
33	A11M	ND171202261	43597365	13.08	216.35	97.88	0.03	96.86	91.87	51.84
34	A12	ND171202262	34556283	10.37	171.53	98.21	0.03	97.1	92.4	51.19
35	A12F	ND171202263	51654374	15.5	256.38	98.03	0.03	96.81	91.79	51.88
36	A12M	ND171202264	41914624	12.57	207.92	97.32	0.03	97.04	92.3	51.7
37	A13	ND171202266	47756849	14.33	237.03	97.98	0.03	96.99	92.11	51.01
38	A13F	ND171202267	43761318	13.13	217.18	96.03	0.03	97.07	92.37	51.38
39	A13M	ND171202268	42928144	12.88	213.04	97.54	0.03	97.01	92.2	51.22
40	A14	ND171202269	57839559	17.35	286.98	98.43	0.03	97.01	92.24	52.11
41	A14F	ND171202270	50242759	15.07	249.27	98.6	0.03	96.77	91.62	50.78
42	A14M	ND171202271	43410461	13.02	215.36	98.21	0.03	96.64	91.41	51.71
43	A15	ND171202272	44051735	13.22	218.67	97.94	0.03	97	92.18	51.77
44	A15F	ND171202273	38967017	11.69	193.36	97.93	0.03	95.9	89.27	51.87
45	A15M	ND171202274	37170770	11.15	184.43	98.55	0.03	96.92	91.95	51.03
46	A16	ND171202277	46186982	13.86	229.25	98.65	0.03	96.91	92.01	52
47	A16F	ND171202278	54353132	16.31	269.78	97.44	0.03	96.95	92.04	51.26
48	A16M	ND171202279	41949711	12.58	208.08	98.63	0.03	96.74	91.55	50.86
49	A17	NZTD171203573	47466446	14.24	235.54	88.59	0.03	97.16	92.73	52.74
50	A17F	NZTD171203574	44435317	13.33	220.49	89.67	0.03	97.27	92.92	51.82
51	A17M	ND171202290	53357640	16.01	264.82	98.61	0.03	97.05	92.26	51.47
52	A18	ND171202291	46071388	13.82	228.59	98.02	0.03	97.07	92.37	51.72
53	A18F	ND171202292	38115760	11.43	189.06	98.65	0.03	96.92	92.03	52.18
54	A18M	ND171202293	47278523	14.18	234.55	97.39	0.03	97.12	92.49	52.3
55	A19	ND171202294	38080270	11.42	188.89	97.84	0.03	96.89	91.92	51.28
56	A19F	ND171202295	58551291	17.57	290.62	98.07	0.03	97.06	92.3	51.56
57	A19M	ND171202296	44315199	13.29	219.83	97.8	0.03	97.15	92.58	51.77
58	A20	ND171202299	53022698	15.91	263.16	97.26	0.03	96.95	91.99	49.83
59	A20F	ND171202300	37793832	11.34	187.57	97.45	0.03	97.01	92.16	51.09
60	A20M	ND171202301	49302193	14.79	244.64	97.1	0.03	96.93	92.04	50.96
61	A21	ND171202305	44388106	13.32	220.32	97.64	0.03	97.07	92.28	50.67
62	A21F	ND171202306	46690150	14.01	231.74	88.61	0.03	97.34	93.05	51.28
63	A21M	ND171202307	50791221	15.24	252.08	97.36	0.03	96.98	92.15	51.91
64	A22	NZTD171203575	42698765	12.81	211.89	89.95	0.03	97.06	92.4	51.49
65	A22F	ND171202309	56226587	16.87	279.04	98.79	0.03	96.77	91.62	49.56
66	A22M	ND171202310	59743685	17.92	296.41	98.32	0.03	97.37	93.18	52.28
67	A23	ND171202311	38485078	11.55	191.04	89.64	0.03	97.18	92.7	51.9
68	A23F	ND171202312	40799051	12.24	202.46	89.54	0.03	96.9	92.04	51.6
69	A23M	ND171202313	57687787	17.31	286.32	90.41	0.03	97.08	92.47	51.83
70	A24	ND171202314	42214659	12.66	209.41	96.4	0.03	97.24	92.88	51.65
71	A24F	ND171202315	39681751	11.9	196.83	89.08	0.03	96.33	90.63	51.76
72	A24M	ND171202316	41158783	12.35	204.28	88.54	0.03	96.97	92.21	51.49
73	A25	ND171202317	33220177	9.97	164.91	97.01	0.03	97.67	93.75	49.48
74	A25F	ND171202318	50315772	15.09	249.6	97.8	0.03	96.31	90.39	52.81
75	A25M	ND171202319	56318050	16.9	279.54	90.67	0.03	96.92	92.02	51.04
76	A26	NZTD171203576	44651626	13.4	221.65	89.55	0.03	97.19	92.75	52.18
77	A26F	NZTD171203577	47751937	14.33	237.03	90.79	0.03	97.22	92.73	51.42
78	A26M	ND171202322	48601934	14.58	241.16	89.97	0.03	96.97	92.16	51.09
79	A27	ND171202323	49220004	14.77	244.31	87.7	0.03	97.36	93.16	51.81
80	A27F	ND171202324	64031482	19.21	317.75	90.59	0.03	96.9	92.06	51.74
81	A27M	ND171202325	59409107	17.82	294.76	90.39	0.03	97.2	92.72	50.78
82	A28	ND171202326	52155345	15.65	258.86	89.18	0.03	97.35	93.09	51.51
83	A28F	ND171202327	46986904	14.1	233.22	97.35	0.03	97.33	93.08	51.48
84	A28M	ND171202328	42774026	12.83	212.22	96.92	0.03	97.38	93.22	52.13
85	A29	ND171202329	50759038	15.23	251.91	96.61	0.03	97.36	93.15	51.12
86	A29F	ND171202330	50267557	15.08	249.43	88.75	0.03	97.07	92.43	51.8
87	A29M	ND171202331	50453541	15.14	250.43	87.88	0.03	97.36	93.14	51.83
88	A30	ND171202332	53572563	16.07	265.81	89.98	0.03	97.21	92.77	51.98
89	A30F	ND171202333	46328973	13.9	229.92	90.39	0.03	97.19	92.67	52.04
90	A30M	ND171202334	43112597	12.93	213.87	89.61	0.03	97.19	92.73	51.82
91	A31	ND171202335	41205096	12.36	204.44	89.28	0.03	97.01	92.33	52.38
92	A31F	ND171202336	57949050	17.38	287.48	88.87	0.03	97.13	92.61	51.65
93	A31M	ND171202337	51980193	15.59	257.87	89.43	0.04	95.74	89.64	52.44
94	A32	ND171202339	44518043	13.36	220.98	96.71	0.03	97.2	92.75	51.26
95	A32F	ND171202338	46804863	14.04	232.23	97.35	0.03	97.28	92.98	51.46
96	A32M	ND171202340	45843595	13.75	227.43	93.96	0.03	97.52	93.55	51.74
97	A33	NZTD171203578	49939751	14.98	247.78	88.92	0.03	97.04	92.36	51.45
98	A33F	ND171202342	55882390	16.76	277.22	97.13	0.03	97.35	93.12	51.28
99	A33M	ND171202343	48403727	14.52	240.17	89.53	0.03	97.23	92.79	51.96
100	A34	ND171202344	49507845	14.85	245.63	94.91	0.03	97.51	93.51	52.13
101	A34F	ND171202345	54974466	16.49	272.76	89.44	0.03	97.19	92.71	52.04
102	A34M	ND171202346	42410930	12.72	210.4	88.92	0.03	97.1	92.55	52.45
103	A35	ND171202347	45460505	13.64	225.62	89.58	0.03	96.99	92.29	51.76
104	A35F	ND171202348	63355562	19.01	314.44	96.13	0.03	97.47	93.38	51.56
105	A35M	ND171202349	43780679	13.13	217.18	96.32	0.03	97.54	93.55	50.88
106	A36	ND171202350	59914233	17.97	297.24	89.68	0.03	97.25	92.85	50.97
107	A36F	ND171202351	47975328	14.39	238.02	96.08	0.03	97.28	92.95	50.74
108	A36M	NZTD171203579	37113489	11.13	184.1	89.81	0.03	97.19	92.69	52.03
109	A37	NZTD171203580	49912150	14.97	247.61	89.19	0.03	97.2	92.74	51.45
110	A37F	ND171202354	40990321	12.3	203.45	95.99	0.03	97.45	93.36	51.84
111	A37M	NZTD171203581	52141496	15.64	258.7	90.01	0.03	97.11	92.56	51.99
112	A38	NZTD171203582	51935551	15.58	257.7	90.26	0.03	96.98	92.26	51.88
113	A38F	ND171202357	51793742	15.54	257.04	95.77	0.03	97.39	93.18	50.86
114	A38M	ND171202358	51717171	15.52	256.71	96.39	0.03	97.4	93.22	51.22
115	A39	ND171202359	54681532	16.4	271.27	96.57	0.03	97.33	93.08	50.97
116	A39F	ND171202360	57628295	17.29	285.99	96.6	0.03	97.36	93.18	52.2
117	A39M	NZTD171203583	42010646	12.6	208.41	90.22	0.03	97.09	92.48	51.82
118	A40	ND171202362	46857643	14.06	232.56	96.72	0.03	97.45	93.35	51.99
119	A40F	ND171202363	42436150	12.73	210.56	89.65	0.03	97.18	92.61	51.46
120	A40M	ND171202364	52926891	15.88	262.67	97.63	0.03	97.38	93.21	52.05
121	A41	ND171202365	47669471	14.3	236.53	95.55	0.03	97.32	93.08	51.98
122	A41F	NZTD171203584	47229617	14.17	234.38	89.8	0.03	97.2	92.76	52.05
123	A41M	NZTD171203585	63896740	19.17	317.09	90.18	0.03	97.13	92.58	52.27
124	A42	ND171202368	57638590	17.29	285.99	97.31	0.03	97.35	93.11	51.75
125	A42F	ND171202369	56364715	16.91	279.7	96.92	0.03	97.14	92.65	51.63
126	A42M	ND171202370	76836373	23.05	381.26	97.27	0.03	97.34	93.11	51.74
127	A43	ND171202373	48685095	14.61	241.66	96.36	0.03	97.39	93.2	51.72
128	A43F	ND171202374	50476991	15.14	250.43	98.51	0.03	97.37	93.14	52.09
129	A43M	ND171202375	42621982	12.79	211.56	89.31	0.03	97.13	92.6	51.7
130	A44	NZTD171203586	48195052	14.46	239.18	89.82	0.03	97.01	92.34	52.8
131	A44F	ND171202383	54037662	16.21	268.12	96.46	0.03	97.21	92.83	51.59
132	A44M	ND171202384	45511967	13.65	225.78	88.2	0.03	97.25	92.83	51.12
133	A46	ND171202388	52481853	15.74	260.35	96.69	0.03	97.35	93.14	51.68
134	A46F	NZTD171203587	43600546	13.08	216.35	90.34	0.03	97.01	92.31	52.36
135	A46M	ND171202390	42873740	12.86	212.71	88.69	0.03	97.44	93.24	51.57
136	A47	ND171202391	63023493	18.91	312.78	88.82	0.03	97.5	93.54	52.18
137	A47F	ND171202392	44148487	13.24	219	88.87	0.03	96.86	91.97	51.59
138	A47M	ND171202393	41242111	12.37	204.61	90.32	0.03	97.28	92.92	51.46
139	A48	NZTD180100800	43980823	13.19	218.17	98.25	0.03	97.6	93.61	51.09
140	A48F	NZTD180100801	42445320	12.73	210.56	98	0.03	97.52	93.45	51.32
141	A48M	NZTD180100802	46634040	13.99	231.4	94.01	0.03	97.65	93.77	51.34
142	A49	ND171202397	44417050	13.33	220.49	89.94	0.03	97.13	92.53	51.6
143	A49F	NZTD171203588	41462523	12.44	205.77	90.08	0.03	96.86	91.96	52.32
144	A49M	ND171202399	42610967	12.78	211.39	88.15	0.03	97.32	92.96	50.71
145	A50	NZTD171204008	55881498	16.76	277.22	95.7	0.03	97.47	93.41	51.34
146	A50F	NZTD171204009	62691452	18.81	311.13	98.04	0.03	96.89	91.93	51.53
147	A50M	NZTD171204010	50891139	15.27	252.58	90.53	0.03	97.02	92.25	51.19
148	A51	NZTD171204011	54383015	16.31	269.78	97.41	0.03	97.09	92.37	51.23
149	A51F	NZTD171204012	50211170	15.06	249.1	99.1	0.03	96.62	91.31	51.01
150	A51M	NZTD171204013	50838275	15.25	252.25	98.72	0.03	96.88	91.88	50.77
151	A52	NZTD171204014	47219733	14.17	234.38	98.86	0.03	96.88	91.91	51.22
152	A52F	NZTD171204015	49244257	14.77	244.31	98.76	0.03	97.14	92.45	51.37
153	A52M	NZTD171204016	60383583	18.12	299.72	99.24	0.03	96.83	91.79	51.03
154	A53	NZTD171204017	55421478	16.63	275.07	97.94	0.03	96.57	91.23	51.15
155	A53F	NZTD171204018	52427966	15.73	260.19	98.99	0.03	97.02	92.21	51
156	A53M	NZTD171204019	53095141	15.93	263.49	98.91	0.03	96.93	91.98	51.02
157	A54	NZTD171204020	52611496	15.78	261.01	97.83	0.03	97.09	92.35	51.45
158	A54F	NZTD171204021	55846122	16.75	277.06	98	0.03	97.08	92.35	51.5
159	A54M	NZTD171204022	65056702	19.52	322.87	99.29	0.03	96.85	91.76	50.87
160	A55	NZTD171204023	53618892	16.09	266.14	97.03	0.03	97.03	92.26	50.99
161	A55F	NZTD171204024	56324257	16.9	279.54	98.53	0.03	96.86	91.85	51.39
162	A55M	NZTD171204025	52265180	15.68	259.36	98.8	0.03	96.97	92.08	51.05
163	A56	NZTD171204026	38365015	11.51	190.38	90.02	0.03	97.19	92.72	51.2
164	A56F	NZTD171204027	64364551	19.31	319.4	99.2	0.03	96.84	91.76	50.75
165	A56M	NZTD171204028	47753891	14.33	237.03	89.35	0.03	97.22	92.78	51.38
166	A57	NZTD171204029	51152990	15.35	253.9	97.86	0.03	96.84	91.85	51.56
167	A57F	NZTD171204030	50863419	15.26	252.41	89.6	0.03	97.27	92.85	50.63
168	A57M	NZTD171204031	52603962	15.78	261.01	90.12	0.03	97.18	92.62	51.19
169	A58	NZTD171204032	50987881	15.3	253.07	89.72	0.03	96.79	91.79	51.31
170	A58F	NZTD171204033	63698981	19.11	316.09	88.97	0.03	97.07	92.43	51.4
171	A58M	NZTD171204034	48550024	14.57	241	89.52	0.03	96.92	92.06	51.32
172	A59	NZTD171204035	60081142	18.02	298.06	89.96	0.03	97.08	92.41	51.37
173	A59F	NZTD171204036	44400066	13.32	220.32	90.61	0.03	97.24	92.79	50.97
174	A59M	NZTD171204037	48481124	14.54	240.5	89.67	0.03	97.05	92.35	51.15
Raw reads: counts the total number of double-ended read pairs in the original sequence (ie, pairs of reads); according to the FASTQ format, statistics are performed in units of four behaviors.
Raw data(G): the amount of data per sample
Raw depth(x): average sequencing depth of raw data
Effective: The ratio of Clean reads to Raw data after filtering for subsequent bioinformatics analysis
Error: the average error rate of all bases; the data values are the averages calculated for read 1 and read 2, and the error rate for a single base is calculated by Equation 1.
Q20: Calculate the percentage of bases with a Phred value greater than 20 as a percentage of the total base, and the data values are the averages calculated for read 1 and read 2.
Q30: Calculate the percentage of bases with a Phred value greater than 30 as a percentage of the total base, and the data values are the averages calculated for read 1 and read 2.
GC content: Calculate the sum of the total number of bases G and C as a percentage of the total number of bases. The data values are the averages calculated for read 1 and read 2.

## Sheet: Data S2
Priority	CHROM	POS	avsnp	REF	ALT	QUAL	GeneName	Description	Func	GeneDetail	ExonicFunc	AAChange	cytoBand	genomicSuperDups	Repeat	Genotype_A1_GT:DP:AD	Genotype_A1F_GT:DP:AD	Genotype_A1M_GT:DP:AD	Ori_REF	Ori_ALT	1000g_Chinese	1000g_EAS	1000g_ALL	esp6500si_all	GnomAD_ALL_AF	GnomAD_ALL_AN	GnomAD_EAS_AF	GnomAD_EAS_AN	NovoDb_WES	NovoDb_WGS	dbscSNV_SCORE	spidex	Interpro_domain	SIFT	Polyphen2_HVAR	Polyphen2_HDIV	MutationTaster	CADD	gerp++gt2	MCAP	ClinVar	GWAS_disease_Pubmed_pValue	OMIM	HGMD_Disease_ID	HGMD_Mutation_URL	PubMedID	GO_BP	GO_CC	GO_MF
H	7	100490343	rs934885760	C	T	222	ACHE	Acetylcholinesterase (YT blood group)	exonic	.	missense SNV	ACHE:NM_000665:exon3:c.G1165A:p.E389K	7q22.1	.	.	0/1:61:29,32	0/0:100:.	0/0:50:.	C	T	.	.	.	.	.	.	.	.	.	.	.	-1.3325	Alpha/Beta hydrolase fold;Carboxylesterase, type B	0.005,D	0.069,B	0.491,P	1,D	3.476114,23.1	3.23	0.0559556	.	.	[Blood group, Yt system], 112100 (3)	.	.	8488842|694721|5013676|1380483|10087275|1609795|8299725|2734315|1744105|11799248|11804574|14622217|1358806|3174665|17606622|10814709|2263619|12783426|19368807|20147288	GO_PHOSPHOLIPID_METABOLIC_PROCESS;GO_AMMONIUM_ION_METABOLIC_PROCESS;GO_PHOSPHATIDYLCHOLINE_METABOLIC_PROCESS;GO_CELLULAR_CATABOLIC_PROCESS;GO_MUSCLE_ORGAN_DEVELOPMENT;GO_SYNAPSE_ORGANIZATION;GO_PHOSPHATIDYLCHOLINE_BIOSYNTHETIC_PROCESS;GO_RESPONSE_TO_WOUNDING;GO_SYNAPTIC_TRANSMISSION_CHOLINERGIC;GO_NEUROTRANSMITTER_BIOSYNTHETIC_PROCESS;GO_SINGLE_ORGANISM_BIOSYNTHETIC_PROCESS;GO_CELL_CELL_SIGNALING…	GO_EXTRACELLULAR_MATRIX;GO_BASAL_LAMINA;GO_PERINUCLEAR_REGION_OF_CYTOPLASM;GO_BASEMENT_MEMBRANE;GO_CELL_JUNCTION;GO_PROTEINACEOUS_EXTRACELLULAR_MATRIX;GO_EXTRACELLULAR_MATRIX_COMPONENT;GO_SYNAPSE;GO_EXTRACELLULAR_SPACE;GO_CELL_SURFACE;GO_NEUROMUSCULAR_JUNCTION;GO_GOLGI_APPARATUS;GO_SYNAPSE_PART;GO_ANCHORED_COMPONENT_OF_MEMBRANE	GO_NEUROTRANSMITTER_BINDING;GO_PROTEIN_SELF_ASSOCIATION;GO_PROTEIN_DIMERIZATION_ACTIVITY;GO_SERINE_HYDROLASE_ACTIVITY;GO_PROTEIN_HOMODIMERIZATION_ACTIVITY;GO_COLLAGEN_BINDING;GO_EXTRACELLULAR_MATRIX_BINDING;GO_HYDROLASE_ACTIVITY_ACTING_ON_ESTER_BONDS;GO_PROTEIN_COMPLEX_BINDING;GO_AMIDE_BINDING;GO_ACETYLCHOLINE_BINDING;GO_IDENTICAL_PROTEIN_BINDING;GO_CARBOXYLIC_ESTER_HYDROLASE_ACTIVITY;GO_QUATERNA…
H*	17	76803211	rs768686464	C	T	222	USP36	Ubiquitin-specific protease 36	exonic	.	missense SNV	USP36:NM_001321291:exon14:c.G1915A:p.D639N	17q25.3	.	.	0/1:88:43,45	0/0:102:.	0/0:100:.	C	T	.	.	.	.	1.625e-05	246196	.	.	.	.	.	-0.3528	.	0.024,D	0.032,B	0.482,P	1,N	1.842667,15.24	.	0.0212008	.	.	Ubiquitin-specific protease 36, 612543	.	.	19039105|10819331|14715245	GO_REGULATION_OF_PROTEIN_TARGETING_TO_MITOCHONDRION;GO_REGULATION_OF_AUTOPHAGY;GO_CELLULAR_CATABOLIC_PROCESS;GO_REGULATION_OF_RESPONSE_TO_EXTRACELLULAR_STIMULUS;GO_POSITIVE_REGULATION_OF_INTRACELLULAR_PROTEIN_TRANSPORT;GO_POSITIVE_REGULATION_OF_CELLULAR_PROTEIN_LOCALIZATION;GO_PROTEIN_MODIFICATION_BY_SMALL_PROTEIN_CONJUGATION_OR_REMOVAL;GO_POSITIVE_REGULATION_OF_CYTOPLASMIC_TRANSPORT;GO_PROTEIN_C…	GO_NUCLEOLUS	GO_PEPTIDASE_ACTIVITY;GO_CYSTEINE_TYPE_PEPTIDASE_ACTIVITY;GO_THIOL_DEPENDENT_UBIQUITIN_SPECIFIC_PROTEASE_ACTIVITY;GO_POLY_A_RNA_BINDING;GO_UBIQUITIN_LIKE_PROTEIN_SPECIFIC_PROTEASE_ACTIVITY;GO_RNA_BINDING
H	7	44302603	.	C	T	222	CAMK2B	Calcium/calmodulin-dependent protein kinase II-beta	splicing	NM_001220:exon3:c.220+1G>A;NM_001293170:exon3:c.220+1G>A;NM_172078:exon3:c.220+1G>A;NM_172079:exon3:c.220+1G>A;NM_172080:exon3:c.220+1G>A;NM_172081:exon3:c.220+1G>A;NM_172082:exon3:c.220+1G>A;NM_172083:exon3:c.220+1G>A;NM_172084:exon3:c.220+1G>A	unknown	UNKNOWN	7p13	.	.	0/1:115:56,59	0/0:100:.	0/0:100:.	C	T	.	.	.	.	.	.	.	.	.	.	0.9999,0.958	-44.4001	.	.	.	.	1,D	4.444123,24.2	4.47	.	.	.	Calcium/calmodulin-dependent protein kinase II-beta, 607707	.	.	20027183|11710563|23990563|11042361|12495625|9060999|10858498	GO_POSITIVE_REGULATION_OF_PHOSPHOLIPASE_ACTIVITY;GO_CELL_PART_MORPHOGENESIS;GO_IMMUNE_SYSTEM_PROCESS;GO_REGULATION_OF_NEURONAL_SYNAPTIC_PLASTICITY;GO_REGULATION_OF_HYDROLASE_ACTIVITY;GO_REGULATION_OF_CELL_MORPHOGENESIS_INVOLVED_IN_DIFFERENTIATION;GO_POSITIVE_REGULATION_OF_NEURON_DIFFERENTIATION;GO_REGULATION_OF_DENDRITE_MORPHOGENESIS;GO_CYTOKINE_MEDIATED_SIGNALING_PATHWAY;GO_REGULATION_OF_NERVOUS…	GO_MICROTUBULE_CYTOSKELETON;GO_VESICLE_MEMBRANE;GO_EXCITATORY_SYNAPSE;GO_SARCOPLASMIC_RETICULUM_MEMBRANE;GO_ENDOCYTIC_VESICLE;GO_NEURON_PART;GO_POSTSYNAPSE;GO_ENDOPLASMIC_RETICULUM_PART;GO_ENDOCYTIC_VESICLE_MEMBRANE;GO_CYTOSKELETAL_PART;GO_CYTOSKELETON;GO_INTRACELLULAR_VESICLE;GO_SYNAPSE;GO_NEURON_PROJECTION;GO_NUCLEAR_OUTER_MEMBRANE_ENDOPLASMIC_RETICULUM_MEMBRANE_NETWORK;GO_SARCOPLASM;GO_CYTOPLA…	GO_CYTOSKELETAL_PROTEIN_BINDING;GO_PROTEIN_DIMERIZATION_ACTIVITY;GO_ACTIN_BINDING;GO_KINASE_BINDING;GO_PROTEIN_KINASE_ACTIVITY;GO_PROTEIN_HOMODIMERIZATION_ACTIVITY;GO_PHOSPHOLIPASE_BINDING;GO_KINASE_ACTIVITY;GO_RAS_GUANYL_NUCLEOTIDE_EXCHANGE_FACTOR_ACTIVITY;GO_GUANYL_NUCLEOTIDE_EXCHANGE_FACTOR_ACTIVITY;GO_MOLECULAR_FUNCTION_REGULATOR;GO_CALMODULIN_BINDING;GO_CALMODULIN_DEPENDENT_PROTEIN_KINASE_AC…
H	17	42266526	.	G	A	222	TMUB2	.	exonic	.	missense SNV	TMUB2:NM_024107:exon2:c.G112A:p.V38I	17q21.31	.	.	0/1:183:90,92	0/0:100:.	0/0:100:.	G	A	.	.	.	.	8.12e-06	246172	.	.	.	0.00088183	.	-0.652	.	0.024,D	0.988,D	1.0,D	1,D	5.904771,27.5	4.94	0.0257955	.	.	.	.	.	.	.	.	.
H	19	52888050	rs76053634	A	G	68	ZNF880	.	exonic	.	missense SNV	ZNF880:NM_001145434:exon4:c.A1217G:p.Q406R	19q13.41	.	.	0/1:19:13,6	0/0:40:.	0/0:56:.	A	G	.	.	.	.	0.00060555	112294	.	.	0.00424486	.	.	.	Zinc finger C2H2-type/integrase DNA-binding domain;Zinc finger, C2H2	0.04,D	0.044,B	0.023,B	0.999952,N	2.177869,17.36	.	.	.	.	.	.	.	.	.	.	GO_NUCLEIC_ACID_BINDING_TRANSCRIPTION_FACTOR_ACTIVITY
L	4	53610784	rs567160579	C	T	222	ERVMER34-1	.	exonic	.	missense SNV	ERVMER34-1:NM_001242690:exon3:c.G904A:p.G302S	4q12	.	Score=8305;Name="3349855:MER34-int(LTR)"	0/1:120:58,62	0/0:100:.	0/0:51:.	C	T	0	.	0.000399361	.	0.00011113	134976	0.00029904	10032	.	.	.	.	.	.	.	.	.	4.500261,24.3	.	0.0207068	.	.	.	.	.	.	.	GO_VIRION	.
H	14	100742884	.	G	A	222	YY1	YY1 transcription factor	exonic	.	missense SNV	YY1:NM_003403:exon4:c.G961A:p.G321S	14q32.2	.	.	0/1:84:38,46	0/0:50:.	0/0:50:.	G	A	.	.	.	.	.	.	.	.	.	.	.	-0.9202	Zinc finger C2H2-type/integrase DNA-binding domain	0.027,D	0.999,D	1.0,D	1,D	7.154471,34	5.63	0.0201944	.	.	Gabriele-de Vries syndrome, 617557 (3), Autosomal dominant	.	.	18046414|17218270|1309593|20504995|28575647|16314846|1946404|21729784|17977899|12554678|21666725|17504937|11394900|1946405|17556661|1655281|26516199|15210108|21076407|11038350|11855828|9685495|7912122	GO_RESPONSE_TO_UV_C;GO_NEGATIVE_REGULATION_OF_GENE_EXPRESSION;GO_CELLULAR_RESPONSE_TO_UV;GO_CELLULAR_RESPONSE_TO_LIGHT_STIMULUS;GO_NEGATIVE_REGULATION_OF_NITROGEN_COMPOUND_METABOLIC_PROCESS;GO_MALE_GAMETE_GENERATION;GO_SEXUAL_REPRODUCTION;GO_DNA_REPAIR;GO_DOUBLE_STRAND_BREAK_REPAIR;GO_RESPONSE_TO_UV;GO_RESPONSE_TO_RADIATION;GO_DNA_RECOMBINATION;GO_RESPONSE_TO_ABIOTIC_STIMULUS;GO_MULTI_ORGANISM_RE…	GO_CHROMOSOME;GO_INO80_TYPE_COMPLEX;GO_NUCLEAR_CHROMOSOME;GO_SWI_SNF_SUPERFAMILY_TYPE_COMPLEX;GO_CHROMATIN;GO_NUCLEAR_CHROMATIN;GO_CATALYTIC_COMPLEX;GO_DNA_HELICASE_COMPLEX;GO_NUCLEAR_MATRIX;GO_NUCLEAR_PERIPHERY	GO_SMAD_BINDING;GO_DNA_SECONDARY_STRUCTURE_BINDING;GO_ENHANCER_BINDING;GO_TRANSCRIPTIONAL_REPRESSOR_ACTIVITY_RNA_POLYMERASE_II_TRANSCRIPTION_REGULATORY_REGION_SEQUENCE_SPECIFIC_BINDING;GO_REGULATORY_REGION_NUCLEIC_ACID_BINDING;GO_RNA_POLYMERASE_II_TRANSCRIPTION_FACTOR_ACTIVITY_SEQUENCE_SPECIFIC_DNA_BINDING;GO_NUCLEIC_ACID_BINDING_TRANSCRIPTION_FACTOR_ACTIVITY;GO_DOUBLE_STRANDED_DNA_BINDING;GO_TRA…
L-	7	144063468	rs778970525	G	A	103	ARHGEF5	Rho guanine nucleotide exchange factor-5 (oncogene TIM)	exonic	.	missense SNV	ARHGEF5:NM_005435:exon3:c.G3175A:p.E1059K	7q35	Score=0.996729;Name=chr7:143969444	.	0/1:152:117,35	0/0:100:.	0/0:100:.	G	A	.	.	.	.	0.0003621	243028	0.00471646	18022	0.00312867	.	.	0.3808	.	0.097,T	0.007,B	0.028,B	0.999273,D	1.031136,10.84	3.81	.	.	.	Rho guanine nucleotide exchange factor-5 (oncogene TIM), 600888	.	.	8134109|14662653|2052597|7656213	GO_POSITIVE_REGULATION_OF_KINASE_ACTIVITY;GO_DENDRITIC_CELL_MIGRATION;GO_REGULATION_OF_MAPK_CASCADE;GO_MYELOID_LEUKOCYTE_MIGRATION;GO_CELL_CHEMOTAXIS;GO_REGULATION_OF_PODOSOME_ASSEMBLY;GO_IMMUNE_SYSTEM_PROCESS;GO_REGULATION_OF_STRESS_ACTIVATED_PROTEIN_KINASE_SIGNALING_CASCADE;GO_POSITIVE_REGULATION_OF_RESPONSE_TO_STIMULUS;GO_DENDRITIC_CELL_CHEMOTAXIS;GO_ACTIN_FILAMENT_BASED_PROCESS;GO_POSITIVE_RE…	GO_ACTIN_CYTOSKELETON;GO_CELL_JUNCTION;GO_CYTOSKELETAL_PART;GO_CYTOSKELETON;GO_PODOSOME;GO_CELL_PROJECTION	GO_RAS_GUANYL_NUCLEOTIDE_EXCHANGE_FACTOR_ACTIVITY;GO_GUANYL_NUCLEOTIDE_EXCHANGE_FACTOR_ACTIVITY;GO_MOLECULAR_FUNCTION_REGULATOR;GO_RHO_GUANYL_NUCLEOTIDE_EXCHANGE_FACTOR_ACTIVITY;GO_GUANYL_NUCLEOTIDE_BINDING;GO_RIBONUCLEOTIDE_BINDING;GO_LIPID_BINDING
L	17	74288410	rs80109605	C	T	81	QRICH2	.	exonic	.	missense SNV	QRICH2:NM_032134:exon4:c.G1900A:p.G634S	17q25.1	.	Score=344;Name="1955472:A-rich(Low_complexity)"	0/1:177:138,38	0/0:267:.	0/0:233:.	C	T	.	.	.	.	0.0002509	271022	0.0002192	18248	0.222424	0.222973	.	0.1266	.	0.06,T	0.637,P	0.946,P	1,P	2.642621,20.5	.	.	.	.	.	.	.	.	.	.	.
L	3	32032012	rs756086257	C	A	73	ZNF860	.	exonic	.	missense SNV	ZNF860:NM_001137674:exon2:c.C1441A:p.P481T	3p23	Score=0.894981;Name=chr19:53886379	.	0/1:75:61,14	0/0:101:.	0/0:74:.	C	A	.	.	.	.	4.09e-06	244562	.	.	0.0195618	0.0132743	.	.	Zinc finger C2H2-type/integrase DNA-binding domain;Zinc finger, C2H2	0.001,D	0.998,D	0.999,D	0.894891,N	2.843767,21.6	.	0.00429513	.	.	.	.	.	.	.	.	.
H-	7	150555967	rs184475301	C	T	222	AOC1	.	exonic	.	missense SNV	AOC1:NM_001091:exon3:c.C1687T:p.R563C	7q36.1	.	.	0/1:124:60,64	0/0:102:.	0/0:100:.	C	T	0	.	0.000599042	8.2e-05	6.874e-05	276408	.	.	.	.	.	-0.0116	Copper amine oxidase, C-terminal	0.001,D	0.914,D	0.999,D	0.999997,D	7.075169,33	5.57	0.0146412	.	.	.	.	.	.	.	.	.
H	8	8185509	rs772626535	G	A	222	PRAG1	PEAK1-related kinase-activating pseudokinase 1	exonic	.	missense SNV	PRAG1:NM_001080826:exon5:c.C2783T:p.S928F	8p23.1	.	.	0/1:150:64,86	0/0:100:.	0/0:100:.	G	A	.	.	.	.	4.34e-06	230348	.	.	.	.	.	0.0723	.	0.003,D	0.896,P	0.998,D	0.970824,D	5.038292,25.2	4.73	0.011007	.	.	PEAK1-related kinase-activating pseudokinase 1, 617344	.	.	21873224|16481321|25038227	.	.	.
H	1	152129115	rs113327860	T	C	177	RPTN	Repetin	exonic	.	missense SNV	RPTN:NM_001122965:exon3:c.A460G:p.R154G	1q21.3	.	.	0/1:172:110,62	0/0:102:.	0/0:100:.	T	C	.	.	.	0.0022	6.64e-06	150592	.	.	0.123077	0.144465	.	.	.	0.013,D	0.276,B	0.745,P	1,N	1.747745,14.68	.	0.00609665	.	.	Repetin, 613259	.	.	20448179|20448178|15854042	.	GO_EXTRACELLULAR_MATRIX;GO_PROTEINACEOUS_EXTRACELLULAR_MATRIX;GO_CORNIFIED_ENVELOPE	GO_CALCIUM_ION_BINDING
H	11	124750455	rs200255001	G	A	66	ROBO3	Roundabout, Drosophila, homolog of, 3	exonic	.	missense SNV	ROBO3:NM_022370:exon27:c.G4100A:p.R1367Q	11q24.2	.	.	0/1:16:10,6	0/0:64:.	0/0:53:.	G	A	0	.	0.000199681	.	3.907e-05	179156	.	.	0.0141066	0.00255102	.	-2.5056	.	0.05,D	0.0,B	0.004,B	0.992812,N	2.839604,21.6	.	0.0261328	.	.	Gaze palsy, familial horizontal, with progressive scoliosis, 1, 607313 (3), Autosomal recessive	.	.	16525029|26586761|15105459|15084255|11239147|10049565	GO_NEURON_DEVELOPMENT;GO_NEURON_RECOGNITION;GO_CELL_PART_MORPHOGENESIS;GO_ROUNDABOUT_SIGNALING_PATHWAY;GO_NEURON_PROJECTION_DEVELOPMENT;GO_TAXIS;GO_RESPONSE_TO_EXTERNAL_STIMULUS;GO_NEURON_PROJECTION_MORPHOGENESIS;GO_LOCOMOTION;GO_CELL_MORPHOGENESIS_INVOLVED_IN_DIFFERENTIATION;GO_NEUROGENESIS;GO_MOVEMENT_OF_CELL_OR_SUBCELLULAR_COMPONENT;GO_CELLULAR_COMPONENT_MORPHOGENESIS;GO_CELL_RECOGNITION;GO_CE…	GO_NEURON_PART;GO_AXON;GO_NEURON_PROJECTION;GO_CELL_PROJECTION	.
L	16	74443490	rs200676113	C	T	65	CLEC18B	C-type lectin domain family 18, member B	exonic	.	missense SNV	CLEC18B:NM_001011880:exon12:c.G1288A:p.D430N	16q23.1	Score=0.989258;Name=chr16:70199132	.	0/1:431:287,144	0/0:198:.	0/0:135:.	C	T	.	.	.	.	0.00115497	270136	0.00330251	18168	0.0545305	0.014652	.	-0.6858	C-type lectin;C-type lectin fold;C-type lectin, conserved site;C-type lectin-like	0.065,T	0.999,D	1.0,D	0.996627,D	6.821728,32	3.64	0.155303	.	.	C-type lectin domain family 18, member B, 616572	.	.	26170455	.	GO_VACUOLE;GO_SARCOPLASM;GO_GOLGI_APPARATUS;GO_ENDOPLASMIC_RETICULUM;GO_ENDOSOME	GO_CARBOHYDRATE_BINDING
H	17	39197618	rs768488910	A	T	103	KRTAP1-1	Keratin-associated protein 1-1	exonic	.	missense SNV	KRTAP1-1:NM_030967:exon1:c.T32A:p.F11Y	17q21.2	.	.	0/1:41:27,14	0/0:100:.	0/0:102:.	A	T	.	.	.	.	0.00093097	256722	0.00358607	15616	0.00350331	0.00088496	.	.	.	0.439,T	0.741,P	0.954,P	0.908592,N	1.078822,11.10	4.56	0.00375684	.	.	Keratin-associated protein 1-1, 608819	.	.	11279113|12228244	.	GO_INTERMEDIATE_FILAMENT;GO_CYTOSKELETAL_PART;GO_CYTOSKELETON;GO_SUPRAMOLECULAR_FIBER;GO_INTERMEDIATE_FILAMENT_CYTOSKELETON;GO_KERATIN_FILAMENT	.
H	3	44835865	.	T	A	222	KIF15	Kinesin family, member 15	exonic	.	missense SNV	KIF15:NM_020242:exon8:c.T796A:p.L266I	3p21.31	.	.	0/1:73:41,32	0/0:100:.	0/0:50:.	T	A	.	.	.	.	.	.	.	.	.	.	.	0.1151	Kinesin motor domain;P-loop containing nucleoside triphosphate hydrolase	0.0,D	1.0,D	1.0,D	0.99966,D	5.996911,27.8	4.8	0.138282	.	.	Kinesin family, member 15, 617569	.	.	24659801|24419385|27091450|10878014|19818618	GO_ANTIGEN_PROCESSING_AND_PRESENTATION_OF_PEPTIDE_OR_POLYSACCHARIDE_ANTIGEN_VIA_MHC_CLASS_II;GO_IMMUNE_SYSTEM_PROCESS;GO_ANTIGEN_PROCESSING_AND_PRESENTATION_OF_PEPTIDE_ANTIGEN;GO_ESTABLISHMENT_OF_LOCALIZATION_IN_CELL;GO_VESICLE_MEDIATED_TRANSPORT;GO_MICROTUBULE_BASED_PROCESS;GO_MITOTIC_CELL_CYCLE;GO_ORGANELLE_FISSION;GO_ANTIGEN_PROCESSING_AND_PRESENTATION;GO_CELL_PROLIFERATION;GO_MITOTIC_NUCLEAR_…	GO_MICROTUBULE_CYTOSKELETON;GO_KINESIN_COMPLEX;GO_CENTROSOME;GO_CYTOSKELETAL_PART;GO_MICROTUBULE;GO_CYTOSKELETON;GO_SUPRAMOLECULAR_FIBER;GO_MICROTUBULE_ASSOCIATED_COMPLEX;GO_SPINDLE;GO_MICROTUBULE_ORGANIZING_CENTER	GO_CYTOSKELETAL_PROTEIN_BINDING;GO_HYDROLASE_ACTIVITY_ACTING_ON_ACID_ANHYDRIDES;GO_PROTEIN_COMPLEX_BINDING;GO_MICROTUBULE_MOTOR_ACTIVITY;GO_RIBONUCLEOTIDE_BINDING;GO_MICROTUBULE_BINDING;GO_TUBULIN_BINDING;GO_MOTOR_ACTIVITY;GO_ATPASE_ACTIVITY;GO_ADENYL_NUCLEOTIDE_BINDING;GO_MACROMOLECULAR_COMPLEX_BINDING
H	3	44835901	.	G	A	222	KIF15	Kinesin family, member 15	exonic	.	missense SNV	KIF15:NM_020242:exon8:c.G832A:p.E278K	3p21.31	.	.	0/1:61:35,26	0/0:100:.	0/0:50:.	G	A	.	.	.	.	.	.	.	.	.	.	.	-0.0754	Kinesin motor domain;P-loop containing nucleoside triphosphate hydrolase	0.04,D	0.952,D	0.982,D	0.999999,D	5.961946,27.7	4.67	0.0732803	.	.	Kinesin family, member 15, 617569	.	.	24659801|24419385|27091450|10878014|19818618	GO_ANTIGEN_PROCESSING_AND_PRESENTATION_OF_PEPTIDE_OR_POLYSACCHARIDE_ANTIGEN_VIA_MHC_CLASS_II;GO_IMMUNE_SYSTEM_PROCESS;GO_ANTIGEN_PROCESSING_AND_PRESENTATION_OF_PEPTIDE_ANTIGEN;GO_ESTABLISHMENT_OF_LOCALIZATION_IN_CELL;GO_VESICLE_MEDIATED_TRANSPORT;GO_MICROTUBULE_BASED_PROCESS;GO_MITOTIC_CELL_CYCLE;GO_ORGANELLE_FISSION;GO_ANTIGEN_PROCESSING_AND_PRESENTATION;GO_CELL_PROLIFERATION;GO_MITOTIC_NUCLEAR_…	GO_MICROTUBULE_CYTOSKELETON;GO_KINESIN_COMPLEX;GO_CENTROSOME;GO_CYTOSKELETAL_PART;GO_MICROTUBULE;GO_CYTOSKELETON;GO_SUPRAMOLECULAR_FIBER;GO_MICROTUBULE_ASSOCIATED_COMPLEX;GO_SPINDLE;GO_MICROTUBULE_ORGANIZING_CENTER	GO_CYTOSKELETAL_PROTEIN_BINDING;GO_HYDROLASE_ACTIVITY_ACTING_ON_ACID_ANHYDRIDES;GO_PROTEIN_COMPLEX_BINDING;GO_MICROTUBULE_MOTOR_ACTIVITY;GO_RIBONUCLEOTIDE_BINDING;GO_MICROTUBULE_BINDING;GO_TUBULIN_BINDING;GO_MOTOR_ACTIVITY;GO_ATPASE_ACTIVITY;GO_ADENYL_NUCLEOTIDE_BINDING;GO_MACROMOLECULAR_COMPLEX_BINDING
H	9	5064922	rs375678155	G	C	222	JAK2	Janus kinase 2 (a protein-tyrosine kinase)	exonic	.	missense SNV	JAK2:NM_001322204:exon6:c.G649C:p.V217L	9p24.1	.	.	0/1:30:13,17	0/0:30:.	0/0:30:.	G	C	.	.	.	.	1.509e-05	265034	.	.	.	.	.	-0.2314	FERM domain	0.001,D	0.133,B	0.555,P	0.999999,D	4.316875,24.0	5.15	0.0814051	.	.	{Budd-Chiari syndrome, somatic}, 600880 (3); Erythrocytosis, somatic, 133100 (3); Leukemia, acute myeloid, somatic, 601626 (3); Myelofibrosis, somatic, 254450 (3); Polycythemia vera, somatic, 263300 (3); Thrombocythemia 3, 614521 (3), Autosomal dominant, Somatic mutation	.	.	25043017|15781101|18805579|7515493|16325696|16707754|19036091|19783980|11493922|7613027|11779507|15793561|16603627|19287382|19287384|15858187|9360930|16247455|22397670|18256599|20703299|17989398|19838194|9590174|19287385|25671252|9590173|16762626|9326218|1581631|9618263|11030348|17267906|19293426|16192494|7901766	GO_PLATELET_DERIVED_GROWTH_FACTOR_RECEPTOR_SIGNALING_PATHWAY;GO_POSITIVE_REGULATION_OF_KINASE_ACTIVITY;GO_NEURON_DEVELOPMENT;GO_REGULATION_OF_CELL_ACTIVATION;GO_CHROMOSOME_ORGANIZATION;GO_RESPONSE_TO_NITROGEN_COMPOUND;GO_NEGATIVE_REGULATION_OF_NEURON_APOPTOTIC_PROCESS;GO_EPITHELIUM_DEVELOPMENT;GO_REGULATION_OF_TYROSINE_PHOSPHORYLATION_OF_STAT_PROTEIN;GO_MYELOID_CELL_HOMEOSTASIS;GO_REGULATION_OF_C…	GO_ENDOSOME_LUMEN;GO_CYTOPLASMIC_SIDE_OF_MEMBRANE;GO_VACUOLE;GO_CYTOSKELETON;GO_VACUOLAR_LUMEN;GO_VACUOLAR_PART;GO_MEMBRANE_MICRODOMAIN;GO_SIDE_OF_MEMBRANE;GO_EXTRINSIC_COMPONENT_OF_CYTOPLASMIC_SIDE_OF_PLASMA_MEMBRANE;GO_NUCLEAR_MATRIX;GO_ENDOSOMAL_PART;GO_PLASMA_MEMBRANE_REGION;GO_NUCLEAR_PERIPHERY;GO_EXTRINSIC_COMPONENT_OF_MEMBRANE;GO_MEMBRANE_REGION;GO_EXTRINSIC_COMPONENT_OF_PLASMA_MEMBRANE;GO…	GO_HISTONE_BINDING;GO_HORMONE_RECEPTOR_BINDING;GO_PROTEIN_TYROSINE_KINASE_ACTIVITY;GO_PEPTIDE_HORMONE_RECEPTOR_BINDING;GO_KINASE_BINDING;GO_PROTEIN_KINASE_ACTIVITY;GO_PROTEIN_C_TERMINUS_BINDING;GO_KINASE_ACTIVITY;GO_NON_MEMBRANE_SPANNING_PROTEIN_TYROSINE_KINASE_ACTIVITY;GO_RAS_GUANYL_NUCLEOTIDE_EXCHANGE_FACTOR_ACTIVITY;GO_SH2_DOMAIN_BINDING;GO_GUANYL_NUCLEOTIDE_EXCHANGE_FACTOR_ACTIVITY;GO_MOLECUL…
H	14	102467869	.	C	G	222	DYNC1H1	Dynein, cytoplasmic-1, heavy chain-1	splicing	NM_001376:exon21:c.4396-3C>G	unknown	UNKNOWN	14q32.31	.	.	0/1:61:27,34	0/0:50:.	0/0:51:.	C	G	.	.	.	.	.	.	.	.	.	.	0.9996,0.818	-17.9089	.	.	.	.	.	1.070355,11.05	3.04	.	.	.	Charcot-Marie-Tooth disease, axonal, type 20, 614228 (3), Autosomal dominant; Mental retardation, autosomal dominant 13, 614563 (3), Autosomal dominant; Spinal muscular atrophy, lower extremity-predominant 1, AD, 158600 (3), Autosomal dominant	.	.	20807776|19074350|8832411|18202255|23742762|8186465|12730604|9531547|20697106|22459677|25140959|15817813|7684232|8001984|21612657|21102439|15937072|23603762|11163259|22847149|8666668|8227145|21076407|21820100|22368300	GO_ANTIGEN_PROCESSING_AND_PRESENTATION_OF_PEPTIDE_OR_POLYSACCHARIDE_ANTIGEN_VIA_MHC_CLASS_II;GO_CYTOPLASMIC_MRNA_PROCESSING_BODY_ASSEMBLY;GO_REGULATION_OF_MICROTUBULE_BASED_PROCESS;GO_IMMUNE_SYSTEM_PROCESS;GO_SPINDLE_LOCALIZATION;GO_CYTOSKELETON_ORGANIZATION;GO_CELL_CYCLE_PHASE_TRANSITION;GO_ANTIGEN_PROCESSING_AND_PRESENTATION_OF_PEPTIDE_ANTIGEN;GO_ESTABLISHMENT_OF_LOCALIZATION_IN_CELL;GO_VESICLE…	GO_FILOPODIUM;GO_MICROTUBULE_CYTOSKELETON;GO_CENTROSOME;GO_CYTOSKELETAL_PART;GO_MICROTUBULE;GO_CYTOSKELETON;GO_CATALYTIC_COMPLEX;GO_CYTOPLASMIC_DYNEIN_COMPLEX;GO_DYNEIN_COMPLEX;GO_SUPRAMOLECULAR_FIBER;GO_MICROTUBULE_ASSOCIATED_COMPLEX;GO_ACTIN_BASED_CELL_PROJECTION;GO_CELL_PROJECTION;GO_MICROTUBULE_ORGANIZING_CENTER	GO_HYDROLASE_ACTIVITY_ACTING_ON_ACID_ANHYDRIDES;GO_MICROTUBULE_MOTOR_ACTIVITY;GO_DYNEIN_BINDING;GO_RIBONUCLEOTIDE_BINDING;GO_MOTOR_ACTIVITY;GO_POLY_A_RNA_BINDING;GO_ATPASE_ACTIVITY;GO_ADENYL_NUCLEOTIDE_BINDING;GO_RNA_BINDING
H	16	30544082	.	C	A	222	ZNF747	.	exonic	.	missense SNV	ZNF747:NM_001305018:exon3:c.G734T:p.R245L	16p11.2	.	.	0/1:92:42,50	0/0:50:.	0/0:50:.	C	A	.	.	.	.	.	.	.	.	.	.	.	.	Zinc finger C2H2-type/integrase DNA-binding domain;Zinc finger, C2H2;Zinc finger, C2H2-like	0.287,T	.	.	0.999819,D	3.796693,23.4	.	0.00271919	.	.	.	.	.	.	.	.	.
H	17	19284648	rs772799361	C	T	222	MAPK7	Mitogen-activated protein kinase 7 (extracellular signal-regulated kinase 5)	exonic	.	missense SNV	MAPK7:NM_139032:exon2:c.C709T:p.R237C	17p11.2	.	.	0/1:201:97,104	0/0:100:.	0/0:100:.	C	T	.	.	.	.	1.219e-05	246160	.	.	.	.	.	-0.056	Protein kinase domain;Protein kinase-like domain;Serine/threonine/dual specificity protein kinase, catalytic domain	0.009,D	0.001,B	0.005,B	0.999987,D	5.110797,25.3	4.07	0.078685	.	.	Mitogen-activated protein kinase 7 (extracellular signal-regulated kinase 5), 602521	.	.	15085193|7646528|10072598|12093914|21187442|7759517	GO_NEGATIVE_REGULATION_OF_TRANSCRIPTION_FACTOR_IMPORT_INTO_NUCLEUS;GO_NEGATIVE_REGULATION_OF_MAP_KINASE_ACTIVITY;GO_REGULATION_OF_NFAT_PROTEIN_IMPORT_INTO_NUCLEUS;GO_REGULATION_OF_EPITHELIAL_CELL_APOPTOTIC_PROCESS;GO_REGULATION_OF_MAPK_CASCADE;GO_NEGATIVE_REGULATION_OF_CYCLIC_NUCLEOTIDE_METABOLIC_PROCESS;GO_NEGATIVE_REGULATION_OF_KINASE_ACTIVITY;GO_REGULATION_OF_ENDOTHELIAL_CELL_APOPTOTIC_PROCESS…	GO_NUCLEAR_BODY;GO_PML_BODY;GO_NUCLEOPLASM_PART	GO_MITOGEN_ACTIVATED_PROTEIN_KINASE_BINDING;GO_SIGNAL_TRANSDUCER_ACTIVITY;GO_KINASE_BINDING;GO_PROTEIN_KINASE_ACTIVITY;GO_MAP_KINASE_ACTIVITY;GO_KINASE_ACTIVITY;GO_RECEPTOR_SIGNALING_PROTEIN_SERINE_THREONINE_KINASE_ACTIVITY;GO_RIBONUCLEOTIDE_BINDING;GO_ENZYME_BINDING;GO_PROTEIN_SERINE_THREONINE_KINASE_ACTIVITY;GO_RECEPTOR_SIGNALING_PROTEIN_ACTIVITY;GO_ADENYL_NUCLEOTIDE_BINDING;GO_TRANSFERASE_ACTI…
H	14	24621148	.	C	T	222	RNF31	Ring finger protein 31	exonic	.	missense SNV	RNF31:NM_001310332:exon11:c.C1624T:p.R542C	14q12	.	.	0/1:126:65,61	0/0:100:.	0/0:100:.	C	T	.	.	.	.	.	.	.	.	.	.	.	-0.032	.	0.001,D	0.998,D	1.0,D	1,D	7.529619,34	5.83	0.0536002	.	.	Ring finger protein 31, 612487	.	.	26008899|21455173|21455181|15093743|21455180	GO_REGULATION_OF_PROTEIN_TARGETING_TO_MITOCHONDRION;GO_IMMUNE_SYSTEM_PROCESS;GO_POSITIVE_REGULATION_OF_RESPONSE_TO_STIMULUS;GO_POSITIVE_REGULATION_OF_CELL_COMMUNICATION;GO_POSITIVE_REGULATION_OF_INTRACELLULAR_PROTEIN_TRANSPORT;GO_I_KAPPAB_KINASE_NF_KAPPAB_SIGNALING;GO_ANTIGEN_RECEPTOR_MEDIATED_SIGNALING_PATHWAY;GO_POSITIVE_REGULATION_OF_CELLULAR_PROTEIN_LOCALIZATION;GO_PROTEIN_MODIFICATION_BY_SMA…	GO_PLASMA_MEMBRANE_RECEPTOR_COMPLEX;GO_CYTOPLASMIC_SIDE_OF_MEMBRANE;GO_CD40_RECEPTOR_COMPLEX;GO_TRANSFERASE_COMPLEX;GO_INTRINSIC_COMPONENT_OF_PLASMA_MEMBRANE;GO_UBIQUITIN_LIGASE_COMPLEX;GO_CATALYTIC_COMPLEX;GO_SIDE_OF_MEMBRANE;GO_MEMBRANE_PROTEIN_COMPLEX;GO_RECEPTOR_COMPLEX;GO_PLASMA_MEMBRANE_PROTEIN_COMPLEX	GO_UBIQUITIN_LIKE_PROTEIN_TRANSFERASE_ACTIVITY;GO_UBIQUITIN_LIKE_PROTEIN_BINDING;GO_TRANSITION_METAL_ION_BINDING;GO_UBIQUITIN_LIKE_PROTEIN_LIGASE_BINDING;GO_ENZYME_BINDING;GO_ZINC_ION_BINDING;GO_LIGASE_ACTIVITY
H	3	53808675	.	C	T	222	CACNA1D	Calcium channel, voltage-dependent, L type, alpha 1D subunit	exonic	.	missense SNV	CACNA1D:NM_001128839:exon33:c.C4127T:p.T1376M	3p21.1	.	.	0/1:52:28,24	0/0:30:.	0/0:30:.	C	T	.	.	.	.	.	.	.	.	.	.	.	-2.1956	Ion transport domain	0.0,D	1.0,D	1.0,D	1,D	7.477090,34	6.17	0.617386	.	.	Primary aldosteronism, seizures, and neurologic abnormalities, 615474 (3), Autosomal dominant; Sinoatrial node dysfunction and deafness, 614896 (3), Autosomal recessive	.	.	23913004|21131953|1664412|11441182|10611367|20139964|1849233|11875398|10929716|23913001|1309948|1324226|1659003|1309651	GO_POSITIVE_REGULATION_OF_CALCIUM_ION_TRANSPORT;GO_ION_TRANSPORT;GO_NEUROLOGICAL_SYSTEM_PROCESS;GO_MEMBRANE_DEPOLARIZATION;GO_SENSORY_PERCEPTION;GO_SENSORY_PERCEPTION_OF_MECHANICAL_STIMULUS;GO_MEMBRANE_DEPOLARIZATION_DURING_ACTION_POTENTIAL;GO_METAL_ION_TRANSPORT;GO_CELL_CELL_SIGNALING;GO_REGULATION_OF_HORMONE_LEVELS;GO_REGULATION_OF_HEART_CONTRACTION;GO_REGULATION_OF_MEMBRANE_POTENTIAL;GO_CATION…	GO_I_BAND;GO_VOLTAGE_GATED_CALCIUM_CHANNEL_COMPLEX;GO_CONTRACTILE_FIBER;GO_CATION_CHANNEL_COMPLEX;GO_TRANSPORTER_COMPLEX;GO_MEMBRANE_PROTEIN_COMPLEX;GO_T_TUBULE;GO_SARCOLEMMA;GO_CALCIUM_CHANNEL_COMPLEX;GO_PLASMA_MEMBRANE_PROTEIN_COMPLEX	GO_VOLTAGE_GATED_ION_CHANNEL_ACTIVITY;GO_CYTOSKELETAL_PROTEIN_BINDING;GO_DIVALENT_INORGANIC_CATION_TRANSMEMBRANE_TRANSPORTER_ACTIVITY;GO_VOLTAGE_GATED_CATION_CHANNEL_ACTIVITY;GO_ANKYRIN_BINDING;GO_METAL_ION_TRANSMEMBRANE_TRANSPORTER_ACTIVITY;GO_GATED_CHANNEL_ACTIVITY;GO_PASSIVE_TRANSMEMBRANE_TRANSPORTER_ACTIVITY;GO_CATION_TRANSMEMBRANE_TRANSPORTER_ACTIVITY;GO_ACTININ_BINDING;GO_CALCIUM_ION_TRANSM…
L	7	7278285	.	T	C	222	C1GALT1	Core 1 synthase, glycoprotein-N-acetylgalactosamine 3-beta-galactosyltransferase, 1	exonic	.	missense SNV	C1GALT1:NM_020156:exon3:c.T620C:p.M207T	7p22.1	Score=0.919321;Name=chr5:55488592	.	0/1:70:36,34	0/0:48:.	0/0:51:.	T	C	.	.	.	.	.	.	.	.	.	.	.	0.1082	.	0.001,D	0.974,D	0.99,D	0.999999,D	5.132964,25.4	5.64	0.108313	.	.	Core 1 synthase, glycoprotein-N-acetylgalactosamine 3-beta-galactosyltransferase, 1, 610555	.	.	17062753|11677243|12464682	GO_ANATOMICAL_STRUCTURE_FORMATION_INVOLVED_IN_MORPHOGENESIS;GO_EPITHELIUM_DEVELOPMENT;GO_EPITHELIAL_CELL_DEVELOPMENT;GO_CARBOHYDRATE_DERIVATIVE_METABOLIC_PROCESS;GO_DIGESTIVE_SYSTEM_DEVELOPMENT;GO_INTESTINAL_EPITHELIAL_CELL_DEVELOPMENT;GO_CARBOHYDRATE_DERIVATIVE_BIOSYNTHETIC_PROCESS;GO_BLOOD_VESSEL_MORPHOGENESIS;GO_TUBE_DEVELOPMENT;GO_INTESTINAL_EPITHELIAL_CELL_DIFFERENTIATION;GO_COLUMNAR_CUBOIDA…	GO_GOLGI_APPARATUS_PART;GO_GOLGI_MEMBRANE;GO_GOLGI_APPARATUS	GO_TRANSFERASE_ACTIVITY_TRANSFERRING_HEXOSYL_GROUPS;GO_BETA_1_3_GALACTOSYLTRANSFERASE_ACTIVITY;GO_TRANSFERASE_ACTIVITY_TRANSFERRING_GLYCOSYL_GROUPS;GO_GALACTOSYLTRANSFERASE_ACTIVITY
H	11	32955979	.	C	G	222	QSER1	.	exonic	.	missense SNV	QSER1:NM_001076786:exon4:c.C2788G:p.L930V	11p13	.	.	0/1:78:38,40	0/0:30:.	0/0:50:.	C	G	.	.	.	.	.	.	.	.	.	.	.	0.0066	.	0.004,D	0.341,B	0.875,P	0.866893,D	1.319482,12.37	4.76	0.00721479	.	.	.	.	.	.	.	.	.
H	1	152129115	rs113327860	T	C	120	RPTN	Repetin	exonic	.	missense SNV	RPTN:NM_001122965:exon3:c.A460G:p.R154G	1q21.3	.	.	0/1:133:98,35	0/0:102:.	0/0:102:.	T	C	.	.	.	0.0022	6.64e-06	150592	.	.	0.123077	0.144465	.	.	.	0.013,D	0.276,B	0.745,P	1,N	1.747745,14.68	.	0.00609665	.	.	Repetin, 613259	.	.	20448179|20448178|15854042	.	GO_EXTRACELLULAR_MATRIX;GO_PROTEINACEOUS_EXTRACELLULAR_MATRIX;GO_CORNIFIED_ENVELOPE	GO_CALCIUM_ION_BINDING
L	1	26608843	rs6667693	C	A	54	UBXN11	UBX domain protein 11	exonic	.	missense SNV	UBXN11:NM_001077262:exon11:c.G1150T:p.G384C	1p36.11	.	Score=369;Name="56373:(CTGGGG)n(Simple_repeat)"	0/1:27:21,6	0/0:37:.	0/0:35:.	C	A	.	.	.	.	0.0052418	108932	0.00077864	8990	0.178285	0.0671506	.	.	UBX domain;Ubiquitin-related domain	0.0,D	0.992,D	1.0,D	1,N	3.076651,22.5	.	.	.	.	UBX domain protein 11, 609151	.	.	11940653	GO_CELLULAR_CATABOLIC_PROCESS;GO_PROTEIN_CATABOLIC_PROCESS;GO_MACROMOLECULE_CATABOLIC_PROCESS;GO_PROTEASOMAL_PROTEIN_CATABOLIC_PROCESS;GO_CATABOLIC_PROCESS;GO_PROTEOLYSIS	GO_CYTOSKELETON	GO_UBIQUITIN_LIKE_PROTEIN_BINDING
H	3	48698203	.	G	A	222	CELSR3	Cadherin EGF LAG seven-pass G-type receptor 3 (epidermal growth factor-like 1)	exonic	.	missense SNV	CELSR3:NM_001407:exon1:c.C1865T:p.A622V	3p21.31	.	.	0/1:120:65,55	0/0:100:.	0/0:102:.	G	A	.	.	.	.	.	.	.	.	.	.	.	.	Cadherin;Cadherin-like	0.026,D	1.0,D	1.0,D	1,D	3.106717,22.5	5.33	0.0641717	.	.	Cadherin EGF LAG seven-pass G-type receptor 3 (epidermal growth factor-like 1), 604264	.	.	23339110|12754514|9693030|24358150|15778712|10716726|18487195	GO_REGULATION_OF_ESTABLISHMENT_OF_PLANAR_POLARITY;GO_NEURON_DEVELOPMENT;GO_ANATOMICAL_STRUCTURE_FORMATION_INVOLVED_IN_MORPHOGENESIS;GO_NEURON_RECOGNITION;GO_CELL_PART_MORPHOGENESIS;GO_CELL_PROJECTION_ASSEMBLY;GO_NON_CANONICAL_WNT_SIGNALING_PATHWAY;GO_NEURON_PROJECTION_DEVELOPMENT;GO_WNT_SIGNALING_PATHWAY;GO_CELL_MOTILITY;GO_CELL_CELL_ADHESION;GO_TAXIS;GO_RESPONSE_TO_EXTERNAL_STIMULUS;GO_CELLULAR_…	.	GO_SIGNAL_TRANSDUCER_ACTIVITY;GO_CALCIUM_ION_BINDING;GO_G_PROTEIN_COUPLED_RECEPTOR_ACTIVITY;GO_SIGNALING_RECEPTOR_ACTIVITY;GO_RECEPTOR_ACTIVITY
L	4	83349219	.	C	T	213	HNRNPDL	Heterogeneous nuclear ribonucleoprotein D-like protein	exonic	.	synonymous SNV	HNRNPDL:NM_001207000:exon3:c.G726A:p.P242P	4q21.22	.	.	0/1:42:24,18	0/0:30:.	0/0:30:.	C	T	.	.	.	.	.	.	.	.	.	0.00352113	.	-0.6334	.	.	.	.	.	1.894317,15.55	2.03	.	.	.	Muscular dystrophy, limb-girdle, type 1G, 609115 (3), Autosomal dominant	.	.	9524220|10072754|15367920|9538234|24647604	.	.	.
L	19	56274284	.	C	T	119	RFPL4A	Ret finger protein-like 4A	exonic	.	missense SNV	RFPL4A:NM_001145014:exon3:c.C607T:p.P203S	19q13.42	Score=0.976927;Name=chr19:56277496	.	0/1:218:156,62	0/0:100:.	0/0:249:.	C	T	.	.	.	.	6.59e-06	151644	.	.	.	.	.	.	B30.2/SPRY domain;Concanavalin A-like lectin/glucanase domain;SPRY domain	0.007,D	0.983,D	0.999,D	1,N	2.996814,22.2	.	0.0152854	.	.	Ret finger protein-like 4A, 612601	.	.	11850190	.	.	GO_TRANSITION_METAL_ION_BINDING;GO_ZINC_ION_BINDING
L	12	11546764	rs201994479	G	T	63	PRB2	Proline-rich protein BstNI, subfamily-2 (parotid size variant)	exonic	.	missense SNV	PRB2:NM_006248:exon3:c.C248A:p.P83Q	12p13.2	Score=0.943926;Name=chr12:11503249	.	0/1:96:77,19	0/0:106:.	0/0:57:.	G	T	0	.	0.000399361	.	3.475e-05	258998	5.61e-05	17826	0.00233645	.	.	0.3284	.	.	0.053,B	0.659,P	0.994158,D	.	.	0.00130162	.	.	Proline-rich protein BstNI, subfamily-2 (parotid size variant), 168810	.	.	7437007|1550127|6344862|2307469|2851479|3178140|3478299	.	.	.
H	4	57829746	rs141931092	C	T	222	NOA1	Nitric oxide-associated protein 1	exonic	.	missense SNV	NOA1:NM_032313:exon7:c.G1967A:p.R656Q	4q12	.	.	0/1:105:58,47	0/0:97:.	0/0:50:.	C	T	.	.	.	0.0002	1.082e-05	277152	.	.	.	.	.	.	.	0.061,T	0.13,B	0.958,D	0.987733,N	5.591629,26.5	3.63	0.129455	.	.	Nitric oxide-associated protein 1, 614919	.	.	21118999|19103604|16380119	GO_RIBOSOME_BIOGENESIS;GO_CELL_DEATH;GO_SINGLE_ORGANISM_BIOSYNTHETIC_PROCESS;GO_MITOCHONDRIAL_TRANSLATION;GO_PEPTIDE_METABOLIC_PROCESS;GO_CELLULAR_AMIDE_METABOLIC_PROCESS;GO_AMIDE_BIOSYNTHETIC_PROCESS;GO_RIBONUCLEOPROTEIN_COMPLEX_BIOGENESIS;GO_ORGANONITROGEN_COMPOUND_METABOLIC_PROCESS;GO_MITOCHONDRION_ORGANIZATION;GO_REGULATION_OF_CELL_DEATH;GO_REGULATION_OF_GENERATION_OF_PRECURSOR_METABOLITES_AN…	GO_ORGANELLE_INNER_MEMBRANE;GO_EXTRINSIC_COMPONENT_OF_ORGANELLE_MEMBRANE;GO_MITOCHONDRIAL_MEMBRANE_PART;GO_MITOCHONDRIAL_PART;GO_MITOCHONDRION;GO_ENVELOPE;GO_EXTRINSIC_COMPONENT_OF_MEMBRANE;GO_MITOCHONDRIAL_ENVELOPE	GO_GTPASE_ACTIVITY;GO_HYDROLASE_ACTIVITY_ACTING_ON_ACID_ANHYDRIDES;GO_GUANYL_NUCLEOTIDE_BINDING;GO_RIBONUCLEOTIDE_BINDING;GO_POLY_A_RNA_BINDING;GO_RNA_BINDING
H	16	89778295	.	C	G	222	VPS9D1	.	exonic	.	missense SNV	VPS9D1:NM_004913:exon8:c.G742C:p.D248H	16q24.3	.	.	0/1:67:31,36	0/0:32:.	0/0:31:.	C	G	.	.	.	.	.	.	.	.	.	.	.	-0.1082	.	0.004,D	0.997,D	1.0,D	0.999634,D	5.289845,25.7	4.74	0.0591292	.	.	.	.	.	.	.	.	.
H	16	89789695	rs888935533	G	T	222	ZNF276	.	exonic	.	missense SNV	ZNF276:NM_001113525:exon4:c.G584T:p.C195F	16q24.3	.	.	0/1:222:105,117	0/0:101:.	0/0:107:.	G	T	.	.	.	.	.	.	.	.	.	.	.	0.0336	Zinc finger, AD-type	0.001,D	0.642,P	0.989,D	1,D	5.144641,25.4	5.6	0.189449	.	.	.	.	.	.	.	.	GO_TRANSITION_METAL_ION_BINDING;GO_ZINC_ION_BINDING
H	12	40875398	rs2405079	G	A	57	MUC19	Mucin 19, oligomeric	exonic	.	unknown	UNKNOWN	12q12	.	.	1/1:5:0,5	0/0:111:.	0/0:151:.	G	A	.	.	.	.	.	.	.	.	0.0403605	0.00146628	.	.	.	.	.	.	.	2.107460,16.90	.	0.0533956	.	.	Mucin 19, oligomeric, 612170	.	.	12882755	GO_CARBOHYDRATE_DERIVATIVE_METABOLIC_PROCESS;GO_CARBOHYDRATE_DERIVATIVE_BIOSYNTHETIC_PROCESS;GO_CARBOHYDRATE_METABOLIC_PROCESS;GO_GLYCOSYLATION;GO_O_GLYCAN_PROCESSING;GO_PROTEIN_O_LINKED_GLYCOSYLATION;GO_GLYCOPROTEIN_METABOLIC_PROCESS	GO_GOLGI_APPARATUS_PART;GO_GOLGI_APPARATUS;GO_GOLGI_LUMEN	.
H	18	9887416	rs2240909	A	C	82	TXNDC2	.	exonic	.	missense SNV	TXNDC2:NM_001098529:exon2:c.A940C:p.I314L	18p11.22	.	.	0/1:136:102,34	0/0:254:.	0/0:194:.	A	C	.	.	.	.	4.583e-05	261846	.	.	0.0124756	0.0162749	.	.	.	0.029,D	0.102,B	0.152,B	1,N	1.670046,14.24	.	0.0036978	.	.	.	.	.	.	GO_ETHER_METABOLIC_PROCESS;GO_SULFUR_COMPOUND_METABOLIC_PROCESS;GO_SMALL_MOLECULE_METABOLIC_PROCESS;GO_HOMEOSTATIC_PROCESS;GO_MALE_GAMETE_GENERATION;GO_SEXUAL_REPRODUCTION;GO_CELL_REDOX_HOMEOSTASIS;GO_DETOXIFICATION;GO_OXIDATION_REDUCTION_PROCESS;GO_PROTEIN_FOLDING;GO_MULTI_ORGANISM_REPRODUCTIVE_PROCESS;GO_GAMETE_GENERATION;GO_RESPONSE_TO_TOXIC_SUBSTANCE;GO_REPRODUCTION;GO_CELLULAR_RESPONSE_TO_ST…	GO_SPERM_PART;GO_MOTILE_CILIUM;GO_CILIARY_PART;GO_MITOCHONDRION;GO_SUPRAMOLECULAR_FIBER;GO_CELL_PROJECTION;GO_CELL_PROJECTION_PART;GO_NUCLEOLUS;GO_SPERM_FLAGELLUM;GO_CILIUM	GO_OXIDOREDUCTASE_ACTIVITY_ACTING_ON_NAD_P_H;GO_DISULFIDE_OXIDOREDUCTASE_ACTIVITY;GO_OXIDOREDUCTASE_ACTIVITY_ACTING_ON_A_SULFUR_GROUP_OF_DONORS_DISULFIDE_AS_ACCEPTOR;GO_PROTEIN_DISULFIDE_OXIDOREDUCTASE_ACTIVITY;GO_OXIDOREDUCTASE_ACTIVITY_ACTING_ON_A_SULFUR_GROUP_OF_DONORS;GO_OXIDOREDUCTASE_ACTIVITY
H	1	154207157	.	C	T	222	UBAP2L	Ubiquitin-associated protein 2-like	exonic	.	stopgain	UBAP2L:NM_001127320:exon5:c.C370T:p.R124X	1q21.3	.	.	0/1:47:24,23	0/0:50:.	0/0:30:.	C	T	.	.	.	.	.	.	.	.	.	.	.	-60.7323	.	.	.	.	1,A	11.569986,37	5.54	.	.	.	Ubiquitin-associated protein 2-like, 616472	.	.	25185265|11230159|8590280	GO_SINGLE_FERTILIZATION;GO_HOMEOSTATIC_PROCESS;GO_SEXUAL_REPRODUCTION;GO_SPERM_EGG_RECOGNITION;GO_HOMEOSTASIS_OF_NUMBER_OF_CELLS;GO_MULTI_ORGANISM_REPRODUCTIVE_PROCESS;GO_CELL_RECOGNITION;GO_FERTILIZATION;GO_CELL_CELL_RECOGNITION;GO_REPRODUCTION;GO_BINDING_OF_SPERM_TO_ZONA_PELLUCIDA	GO_ADA2_GCN5_ADA3_TRANSCRIPTION_ACTIVATOR_COMPLEX;GO_TRANSFERASE_COMPLEX;GO_PCG_PROTEIN_COMPLEX;GO_NUCLEOPLASM_PART;GO_CATALYTIC_COMPLEX;GO_ACETYLTRANSFERASE_COMPLEX	GO_POLY_A_RNA_BINDING;GO_RNA_BINDING
H	8	141570572	rs764154303	C	T	222	AGO2	Argonaute 2, RISC catalytic component	exonic	.	missense SNV	AGO2:NM_001164623:exon5:c.G556A:p.E186K	8q24.3	.	.	0/1:127:60,67	0/0:101:.	0/0:101:.	C	T	.	.	.	.	0.00012636	276994	.	.	.	.	.	-0.0519	Domain of unknown function DUF1785;PAZ domain	0.8,T	0.035,B	0.019,B	1,D	2.186611,17.42	5.02	0.0113129	.	.	Argonaute 2, RISC catalytic component, 606229	.	.	20558712|18524951|20424607|15973356|20448148|18463631|20505670|20671708|8446173|16271387|15766526|18463636|17524464|10534406|24115437|14615801|15284456|24115438|16357216|12230974|16271386|17418524|11914277|17626790|18463630|18690212|15452342|20643829|22539551|25359968|23636329|16556799|16754881	.	.	.
H	12	40876719	rs373210042	G	A	184	MUC19	Mucin 19, oligomeric	exonic	.	unknown	UNKNOWN	12q12	.	.	0/1:495:344,151	0/0:540:.	0/0:590:.	G	A	.	.	.	.	3.843e-05	26024	.	.	0.0444924	0.0548561	.	.	.	.	.	.	.	2.623459,20.3	.	0.0238583	.	.	Mucin 19, oligomeric, 612170	.	.	12882755	GO_CARBOHYDRATE_DERIVATIVE_METABOLIC_PROCESS;GO_CARBOHYDRATE_DERIVATIVE_BIOSYNTHETIC_PROCESS;GO_CARBOHYDRATE_METABOLIC_PROCESS;GO_GLYCOSYLATION;GO_O_GLYCAN_PROCESSING;GO_PROTEIN_O_LINKED_GLYCOSYLATION;GO_GLYCOPROTEIN_METABOLIC_PROCESS	GO_GOLGI_APPARATUS_PART;GO_GOLGI_APPARATUS;GO_GOLGI_LUMEN	.
H-	4	62936291	.	T	C	222	ADGRL3	Adhesion G protein-coupled receptor L3	exonic	.	missense SNV	ADGRL3:NM_015236:exon25:c.T4075C:p.F1359L	4q13.1	.	.	0/1:144:74,70	0/0:100:.	0/0:100:.	T	C	.	.	.	.	.	.	.	.	.	.	.	.	GPCR, family 2, latrophilin, C-terminal	0.008,D	.	.	1,D	3.047601,22.4	4.39	0.0306244	.	.	Adhesion G protein-coupled receptor L3, 616417	.	.	24273166|9872452|22405201|22575564	.	.	.
L	8	7308329	.	T	C	104	SPAG11B	.	exonic	.	missense SNV	SPAG11B:NM_058207:exon2:c.A149G:p.D50G	8p23.1	Score=0.990911;Name=chr8:7600000	.	0/1:151:116,35	0/0:100:.	0/0:50:.	T	C	.	.	.	.	.	.	.	.	.	.	.	0.2153	Beta defensin/Neutrophil defensin	0.013,D	0.69,P	0.945,P	1,N	.	3.44	0.00214594	.	.	.	.	.	.	GO_MALE_GAMETE_GENERATION;GO_SEXUAL_REPRODUCTION;GO_MULTI_ORGANISM_REPRODUCTIVE_PROCESS;GO_GAMETE_GENERATION;GO_REPRODUCTION;GO_MULTICELLULAR_ORGANISM_REPRODUCTION	.	.
L	17	74288410	rs80109605	C	T	187	QRICH2	.	exonic	.	missense SNV	QRICH2:NM_032134:exon4:c.G1900A:p.G634S	17q25.1	.	Score=344;Name="1955472:A-rich(Low_complexity)"	0/1:204:150,54	0/0:256:.	0/0:173:.	C	T	.	.	.	.	0.0002509	271022	0.0002192	18248	0.222424	0.222973	.	0.1266	.	0.06,T	0.637,P	0.946,P	1,P	2.642621,20.5	.	.	.	.	.	.	.	.	.	.	.
H	1	85555822	rs149091067	C	T	189	WDR63	.	exonic	.	missense SNV	WDR63:NM_145172:exon8:c.C764T:p.T255M	1p22.3	.	.	0/1:30:16,14	0/0:11:.	0/0:31:.	C	T	0	.	0.000199681	0.0003	0.00012135	255452	0.0001743	17212	0.00049116	0.00089286	.	-1.4655	.	0.006,D	0.857,P	0.999,D	0.99089,D	5.001120,25.1	2.25	0.0302667	.	.	.	.	.	.	.	.	.
H	7	151372597	rs41317142	G	A	222	PRKAG2	Protein kinase, AMP-activated, noncatalytic, gamma-2	exonic	.	missense SNV	PRKAG2:NM_001304527:exon2:c.C221T:p.P74L	7q36.1	.	.	0/1:172:116,56	0/0:101:.	0/0:100:.	G	A	0	.	0.000199681	.	1.805e-05	277040	.	.	.	.	.	-0.3418	.	0.001,D	0.999,D	1.0,D	1,D	2.113470,16.94	5.31	0.0565	Uncertain significance;Glycogen_storage_disease_of_heart,_lethal_congenital;RCV000233598.1;MedGen:OMIM:Orphanet;C1849813:261740:ORPHA439854	.	Cardiomyopathy, hypertrophic 6, 600858 (3), Autosomal dominant; Glycogen storage disease of heart, lethal congenital, 261740 (3), Autosomal dominant; Wolff-Parkinson-White syndrome, 194200 (3), ?Autosomal dominant	.	.	17667862|11827995|15673802|12782567|16716659|11371514|14696860|15877279|10698692|11407343|11748095|11445078|19787389|16487706|11112354|7657794|10355918|10818001|18403758|10368461|18855699|15611370|10820940|9224708	GO_POSITIVE_REGULATION_OF_KINASE_ACTIVITY;GO_ION_TRANSPORT;GO_STEROID_BIOSYNTHETIC_PROCESS;GO_REGULATION_OF_GLUCOSE_IMPORT;GO_NEGATIVE_REGULATION_OF_KINASE_ACTIVITY;GO_ENERGY_RESERVE_METABOLIC_PROCESS;GO_REGULATION_OF_KINASE_ACTIVITY;GO_MITOCHONDRIAL_TRANSPORT;GO_SINGLE_ORGANISM_BIOSYNTHETIC_PROCESS;GO_ANION_TRANSMEMBRANE_TRANSPORT;GO_SMALL_MOLECULE_METABOLIC_PROCESS;GO_ORGANIC_HYDROXY_COMPOUND_M…	GO_TRANSFERASE_COMPLEX_TRANSFERRING_PHOSPHORUS_CONTAINING_GROUPS;GO_TRANSFERASE_COMPLEX;GO_PROTEIN_KINASE_COMPLEX;GO_CATALYTIC_COMPLEX;GO_EXTRACELLULAR_SPACE	GO_KINASE_INHIBITOR_ACTIVITY;GO_KINASE_BINDING;GO_PROTEIN_KINASE_ACTIVITY;GO_KINASE_REGULATOR_ACTIVITY;GO_KINASE_ACTIVITY;GO_PROTEIN_SERINE_THREONINE_KINASE_INHIBITOR_ACTIVITY;GO_ENZYME_ACTIVATOR_ACTIVITY;GO_ADP_BINDING;GO_MOLECULAR_FUNCTION_REGULATOR;GO_ENZYME_INHIBITOR_ACTIVITY;GO_RIBONUCLEOTIDE_BINDING;GO_KINASE_ACTIVATOR_ACTIVITY;GO_ENZYME_REGULATOR_ACTIVITY;GO_ENZYME_BINDING;GO_PROTEIN_SERIN…
H	19	2041145	rs756207202	G	A	222	MKNK2	Mitogen-activated protein kinase-interacting serine/threonine kinase-2	exonic	.	missense SNV	MKNK2:NM_017572:exon12:c.C1004T:p.A335V	19p13.3	.	.	0/1:167:74,93	0/0:101:.	0/0:102:.	G	A	.	.	.	.	8.13e-06	246120	.	.	.	.	.	0.0467	Protein kinase domain;Protein kinase-like domain;Serine/threonine/dual specificity protein kinase, catalytic domain	0.051,T	0.261,B	0.407,B	1,D	4.702282,24.6	3.84	0.145917	.	.	Mitogen-activated protein kinase-interacting serine/threonine kinase-2, 605069	.	.	8415712|11013076|9155017	GO_IMMUNE_SYSTEM_PROCESS;GO_PEPTIDYL_SERINE_MODIFICATION;GO_CELL_DEATH;GO_IMMUNE_SYSTEM_DEVELOPMENT;GO_EXTRINSIC_APOPTOTIC_SIGNALING_PATHWAY;GO_PEPTIDYL_AMINO_ACID_MODIFICATION;GO_POSTTRANSCRIPTIONAL_REGULATION_OF_GENE_EXPRESSION;GO_INTRACELLULAR_SIGNAL_TRANSDUCTION;GO_APOPTOTIC_SIGNALING_PATHWAY;GO_CELLULAR_RESPONSE_TO_ARSENIC_CONTAINING_SUBSTANCE;GO_PHOSPHATE_CONTAINING_COMPOUND_METABOLIC_PROCE…	GO_NUCLEAR_BODY;GO_PML_BODY;GO_NUCLEOPLASM_PART;GO_NUCLEOLUS	GO_PROTEIN_KINASE_ACTIVITY;GO_KINASE_ACTIVITY;GO_CALMODULIN_BINDING;GO_CALMODULIN_DEPENDENT_PROTEIN_KINASE_ACTIVITY;GO_RIBONUCLEOTIDE_BINDING;GO_CALCIUM_DEPENDENT_PROTEIN_KINASE_ACTIVITY;GO_PROTEIN_SERINE_THREONINE_KINASE_ACTIVITY;GO_ADENYL_NUCLEOTIDE_BINDING;GO_TRANSFERASE_ACTIVITY_TRANSFERRING_PHOSPHORUS_CONTAINING_GROUPS
H	1	176564661	rs757471049	G	A	222	PAPPA2	.	exonic	.	missense SNV	PAPPA2:NM_020318:exon3:c.G1921A:p.D641N	1q25.2	.	.	0/1:88:39,49	0/0:100:.	0/0:50:.	G	A	.	.	.	.	8.18e-06	244646	.	.	.	.	.	-0.7996	.	0.121,T	0.791,P	0.997,D	0.999464,D	2.977592,22.2	5.42	0.0179347	.	.	.	.	.	.	GO_SKELETAL_SYSTEM_DEVELOPMENT;GO_REGULATION_OF_GROWTH;GO_BONE_DEVELOPMENT;GO_REGULATION_OF_CELL_GROWTH;GO_ORGAN_MORPHOGENESIS;GO_BONE_MORPHOGENESIS;GO_SKELETAL_SYSTEM_MORPHOGENESIS;GO_PROTEOLYSIS	.	GO_PEPTIDASE_ACTIVITY;GO_METALLOENDOPEPTIDASE_ACTIVITY;GO_TRANSITION_METAL_ION_BINDING;GO_METALLOPEPTIDASE_ACTIVITY;GO_ZINC_ION_BINDING;GO_ENDOPEPTIDASE_ACTIVITY
H	8	67809100	.	T	C	222	MCMDC2	Minichromosome maintenance domain-containing protein 2	exonic	.	missense SNV	MCMDC2:NM_001136160:exon12:c.T1532C:p.L511P	8q13.1	.	.	0/1:139:60,79	0/0:100:.	0/0:101:.	T	C	.	.	.	.	.	.	.	.	.	.	.	-2.4907	.	0.015,D	0.948,D	0.997,D	0.999996,D	4.094156,23.7	5.51	0.0201309	.	.	Minichromosome maintenance domain-containing protein 2, 617545	.	.	27760146|27986806	.	.	.
H	4	57221513	.	C	A	222	AASDH	Aminoadipate-semialdehyde dehydrogenase	exonic	.	missense SNV	AASDH:NM_001286668:exon5:c.G638T:p.R213L	4q12	.	.	0/1:69:38,31	0/0:50:.	0/0:50:.	C	A	.	.	.	.	4.06e-06	246110	.	.	.	.	.	-5.9891	AMP-dependent synthetase/ligase	0.0,D	0.999,D	1.0,D	1,D	6.709100,32	5.68	0.0567458	.	.	Aminoadipate-semialdehyde dehydrogenase, 614365	.	.	12712191|17762044	GO_SMALL_MOLECULE_METABOLIC_PROCESS;GO_MONOCARBOXYLIC_ACID_METABOLIC_PROCESS;GO_ORGANIC_ACID_METABOLIC_PROCESS;GO_FATTY_ACID_METABOLIC_PROCESS;GO_LIPID_METABOLIC_PROCESS;GO_CELLULAR_LIPID_METABOLIC_PROCESS	.	GO_LIGASE_ACTIVITY_FORMING_CARBON_SULFUR_BONDS;GO_RIBONUCLEOTIDE_BINDING;GO_ADENYL_NUCLEOTIDE_BINDING;GO_ACID_THIOL_LIGASE_ACTIVITY;GO_LIGASE_ACTIVITY
L	7	100643791	rs776107371	G	A	93	MUC12	Mucin 12	exonic	.	missense SNV	MUC12:NM_001164462:exon2:c.G9947A:p.R3316H	7q22.1	Score=0.953071;Name=chr7:100634345	.	0/1:660:512,148	0/0:270:.	0/0:100:.	G	A	.	.	.	.	0.00344576	159036	0.00917431	10464	0.014068	0.0132979	.	.	.	0.017,D	.	.	1,N	1.231448,11.91	.	.	.	.	Mucin 12, 604609	.	.	17911254|17058067|10463611	GO_CARBOHYDRATE_DERIVATIVE_METABOLIC_PROCESS;GO_REGULATION_OF_GROWTH;GO_CARBOHYDRATE_DERIVATIVE_BIOSYNTHETIC_PROCESS;GO_REGULATION_OF_CELL_GROWTH;GO_CARBOHYDRATE_METABOLIC_PROCESS;GO_GLYCOSYLATION;GO_O_GLYCAN_PROCESSING;GO_PROTEIN_O_LINKED_GLYCOSYLATION;GO_GLYCOPROTEIN_METABOLIC_PROCESS	GO_INTRINSIC_COMPONENT_OF_PLASMA_MEMBRANE;GO_GOLGI_APPARATUS_PART;GO_GOLGI_APPARATUS;GO_GOLGI_LUMEN	.
L	17	74288410	rs80109605	C	T	53	QRICH2	.	exonic	.	missense SNV	QRICH2:NM_032134:exon4:c.G1900A:p.G634S	17q25.1	.	Score=344;Name="1955472:A-rich(Low_complexity)"	0/1:244:188,56	0/0:277:.	0/0:291:.	C	T	.	.	.	.	0.0002509	271022	0.0002192	18248	0.222424	0.222973	.	0.1266	.	0.06,T	0.637,P	0.946,P	1,P	2.642621,20.5	.	.	.	.	.	.	.	.	.	.	.
H+	17	79805126	.	G	T	222	P4HB	Procollagen-proline, 2-oxoglutarate-4-dioxygenase, beta polypeptide	exonic	.	missense SNV	P4HB:NM_000918:exon5:c.C722A:p.T241N	17q25.3	.	.	0/1:103:58,45	0/0:93:.	0/0:50:.	G	T	.	.	.	.	.	.	.	.	.	.	.	0.6013	Thioredoxin-like fold	0.448,T	0.028,B	0.002,B	1,D	2.322260,18.31	5.77	0.020138	.	.	Cole-Carpenter syndrome 1, 112240 (3), Autosomal dominant	.	.	3611107|3032969|11707400|3342239|18711132|1740407|1647289|2833378|3034602|2831713|18690212|25683117|8361539|2846539|16724068|21091435	GO_LIPOPROTEIN_METABOLIC_PROCESS;GO_ALPHA_AMINO_ACID_METABOLIC_PROCESS;GO_RESPONSE_TO_ENDOPLASMIC_RETICULUM_STRESS;GO_POSITIVE_REGULATION_OF_LOCOMOTION;GO_SMALL_MOLECULE_METABOLIC_PROCESS;GO_HOMEOSTATIC_PROCESS;GO_REGULATION_OF_INTRACELLULAR_SIGNAL_TRANSDUCTION;GO_CELLULAR_AMINO_ACID_METABOLIC_PROCESS;GO_MONOCARBOXYLIC_ACID_METABOLIC_PROCESS;GO_PEPTIDYL_PROLINE_HYDROXYLATION;GO_PEPTIDYL_AMINO_ACI…	GO_OXIDOREDUCTASE_COMPLEX;GO_ENDOPLASMIC_RETICULUM_PART;GO_CELL_JUNCTION;GO_ENDOPLASMIC_RETICULUM_LUMEN;GO_INTRACELLULAR_VESICLE;GO_CELL_SUBSTRATE_JUNCTION;GO_CATALYTIC_COMPLEX;GO_CELL_SURFACE;GO_SIDE_OF_MEMBRANE;GO_ENDOPLASMIC_RETICULUM_CHAPERONE_COMPLEX;GO_ANCHORING_JUNCTION;GO_ENDOPLASMIC_RETICULUM_GOLGI_INTERMEDIATE_COMPARTMENT;GO_EXTERNAL_SIDE_OF_PLASMA_MEMBRANE;GO_PIGMENT_GRANULE;GO_ENDOPLA…	GO_PROTEIN_HETERODIMERIZATION_ACTIVITY;GO_PROTEIN_DIMERIZATION_ACTIVITY;GO_OXIDOREDUCTASE_ACTIVITY_ACTING_ON_PAIRED_DONORS_WITH_INCORPORATION_OR_REDUCTION_OF_MOLECULAR_OXYGEN_2_OXOGLUTARATE_AS_ONE_DONOR_AND_INCORPORATION_OF_ONE_ATOM_EACH_OF_OXYGEN_INTO_BOTH_DONORS;GO_DIOXYGENASE_ACTIVITY;GO_PROTEIN_COMPLEX_BINDING;GO_INTEGRIN_BINDING;GO_INTRAMOLECULAR_OXIDOREDUCTASE_ACTIVITY_TRANSPOSING_S_S_BONDS…
H	1	152129115	rs113327860	T	C	173	RPTN	Repetin	exonic	.	missense SNV	RPTN:NM_001122965:exon3:c.A460G:p.R154G	1q21.3	.	.	0/1:140:93,47	0/0:101:.	0/0:101:.	T	C	.	.	.	0.0022	6.64e-06	150592	.	.	0.123077	0.144465	.	.	.	0.013,D	0.276,B	0.745,P	1,N	1.747745,14.68	.	0.00609665	.	.	Repetin, 613259	.	.	20448179|20448178|15854042	.	GO_EXTRACELLULAR_MATRIX;GO_PROTEINACEOUS_EXTRACELLULAR_MATRIX;GO_CORNIFIED_ENVELOPE	GO_CALCIUM_ION_BINDING
H	2	179469622	rs375895183	C	T	222	TTN	Titin	exonic	.	missense SNV	TTN:NM_003319:exon109:c.G26999A:p.R9000H	2q31.2	.	.	0/1:73:45,28	0/0:50:.	0/0:50:.	C	T	.	.	.	8.3e-05	6.571e-05	273918	0.00026986	18528	.	.	.	-0.4045	Fibronectin type III;Immunoglobulin I-set;Immunoglobulin subtype 2;Immunoglobulin-like domain;Immunoglobulin-like fold	0.011,D	0.996,D	1.0,D	1,D	3.982597,23.6	5.74	0.0167841	.	.	Cardiomyopathy, dilated, 1G, 604145 (3); Cardiomyopathy, familial hypertrophic, 9, 613765 (3), Autosomal dominant; Muscular dystrophy, limb-girdle, type 2J, 608807 (3), Autosomal recessive; Myopathy, proximal, with early respiratory muscle involvement, 603689 (3); Salih myopathy, 611705 (3), Autosomal recessive; Tibial muscular dystrophy, tardive, 600334 (3), Autosomal dominant	.	.	11717165|17444505|24105469|11829483|11788824|14572168|12145747|22335739|26315439|16115818|11846417|15138196|2129545|7569978|15802564|12198551|23396983|12482578|10573426|8307566|10053013|9359044|17360664|20634290|10462489|10051295|12891679|12660787|11788825|16407954	GO_ANATOMICAL_STRUCTURE_FORMATION_INVOLVED_IN_MORPHOGENESIS;GO_CHROMOSOME_ORGANIZATION;GO_CHROMOSOME_SEGREGATION;GO_MUSCLE_TISSUE_DEVELOPMENT;GO_MUSCLE_ORGAN_DEVELOPMENT;GO_RESPONSE_TO_MUSCLE_STRETCH;GO_CIRCULATORY_SYSTEM_PROCESS;GO_SECRETION_BY_CELL;GO_CHROMOSOME_CONDENSATION;GO_ACTIN_FILAMENT_BASED_PROCESS;GO_ACTIN_MYOSIN_FILAMENT_SLIDING;GO_CYTOSKELETON_ORGANIZATION;GO_REGULATION_OF_KINASE_ACT…	GO_I_BAND;GO_CHROMOSOME;GO_CONDENSED_NUCLEAR_CHROMOSOME;GO_MUSCLE_MYOSIN_COMPLEX;GO_ACTIN_CYTOSKELETON;GO_MYOFILAMENT;GO_M_BAND;GO_NUCLEAR_CHROMOSOME;GO_CONTRACTILE_FIBER;GO_CYTOSKELETAL_PART;GO_CYTOSKELETON;GO_MYOSIN_COMPLEX;GO_CONDENSED_CHROMOSOME;GO_A_BAND;GO_MYOSIN_II_COMPLEX	GO_CYTOSKELETAL_PROTEIN_BINDING;GO_PROTEIN_SELF_ASSOCIATION;GO_PROTEIN_TYROSINE_KINASE_ACTIVITY;GO_ACTIN_BINDING;GO_KINASE_BINDING;GO_ACTIN_FILAMENT_BINDING;GO_PROTEIN_KINASE_ACTIVITY;GO_CALCIUM_ION_BINDING;GO_PROTEASE_BINDING;GO_KINASE_ACTIVITY;GO_ACTININ_BINDING;GO_STRUCTURAL_CONSTITUENT_OF_MUSCLE;GO_PROTEIN_COMPLEX_BINDING;GO_CALMODULIN_BINDING;GO_IDENTICAL_PROTEIN_BINDING;GO_RIBONUCLEOTIDE_BI…
H	1	182555739	.	T	C	222	RNASEL	Ribonuclease L (2',5'-oligoisoadenylate synthetase-dependent)	exonic	.	missense SNV	RNASEL:NM_021133:exon2:c.A203G:p.Q68R	1q25.3	.	.	0/1:115:54,61	0/0:100:.	0/0:100:.	T	C	.	.	.	.	8.19e-06	244210	.	.	.	.	.	-0.0071	Ankyrin repeat-containing domain	0.044,D	0.934,D	0.998,D	1,N	3.006679,22.3	3.5	0.0506748	.	.	Prostate cancer 1, 601518 (3), Autosomal dominant	.	.	7539425|11799394|12415269|24578532|7688298|19923450|17653195|11941539|7514564|16609730|9351818	GO_REGULATION_OF_RNA_STABILITY;GO_REGULATION_OF_GLUCOSE_IMPORT;GO_RIBOSOME_BIOGENESIS;GO_IMMUNE_SYSTEM_PROCESS;GO_POSITIVE_REGULATION_OF_RESPONSE_TO_STIMULUS;GO_NEGATIVE_REGULATION_OF_VIRAL_PROCESS;GO_MRNA_PROCESSING;GO_RESPONSE_TO_TYPE_I_INTERFERON;GO_CYTOKINE_MEDIATED_SIGNALING_PATHWAY;GO_DEFENSE_RESPONSE_TO_VIRUS;GO_RRNA_METABOLIC_PROCESS;GO_POSITIVE_REGULATION_OF_BIOSYNTHETIC_PROCESS;GO_POSIT…	GO_MITOCHONDRIAL_MATRIX;GO_MITOCHONDRIAL_PART;GO_MITOCHONDRION;GO_NUCLEAR_MATRIX;GO_NUCLEAR_PERIPHERY	GO_PROTEIN_KINASE_ACTIVITY;GO_KINASE_ACTIVITY;GO_HYDROLASE_ACTIVITY_ACTING_ON_ESTER_BONDS;GO_NUCLEASE_ACTIVITY;GO_RIBONUCLEOPROTEIN_COMPLEX_BINDING;GO_RRNA_BINDING;GO_ENDONUCLEASE_ACTIVITY;GO_RIBONUCLEOTIDE_BINDING;GO_ENDORIBONUCLEASE_ACTIVITY;GO_RIBONUCLEASE_ACTIVITY;GO_ADENYL_NUCLEOTIDE_BINDING;GO_MACROMOLECULAR_COMPLEX_BINDING;GO_RNA_BINDING;GO_TRANSFERASE_ACTIVITY_TRANSFERRING_PHOSPHORUS_CONT…
H	2	48037458	.	C	T	169	FBXO11	F-box only protein 11	exonic	.	missense SNV	FBXO11:NM_001190274:exon19:c.G2335A:p.A779T	2p16.3	.	.	0/1:29:19,10	0/0:30:.	0/0:31:.	C	T	.	.	.	.	.	.	.	.	.	.	.	-1.9015	Carbohydrate-binding/sugar hydrolysis domain;Pectin lyase fold;Pectin lyase fold/virulence factor	0.015,D	0.953,D	0.98,D	1,D	6.575240,31	6.04	0.0707101	.	.	F-box only protein 11, 607871	.	.	17098746|10531035|16487488|22113614|15520277|11775060|19300908	GO_NEUROLOGICAL_SYSTEM_PROCESS;GO_SENSORY_PERCEPTION;GO_CELLULAR_CATABOLIC_PROCESS;GO_SENSORY_PERCEPTION_OF_MECHANICAL_STIMULUS;GO_PROTEIN_MODIFICATION_BY_SMALL_PROTEIN_CONJUGATION_OR_REMOVAL;GO_PROTEIN_CATABOLIC_PROCESS;GO_PEPTIDYL_ARGININE_MODIFICATION;GO_PEPTIDYL_AMINO_ACID_MODIFICATION;GO_PROTEIN_UBIQUITINATION;GO_SYSTEM_PROCESS;GO_MACROMOLECULE_CATABOLIC_PROCESS;GO_METHYLATION;GO_MACROMOLECU…	GO_CHROMOSOME;GO_TRANSFERASE_COMPLEX;GO_UBIQUITIN_LIGASE_COMPLEX;GO_CATALYTIC_COMPLEX;GO_NUCLEOLUS	GO_UBIQUITIN_LIKE_PROTEIN_TRANSFERASE_ACTIVITY;GO_N_METHYLTRANSFERASE_ACTIVITY;GO_PROTEIN_METHYLTRANSFERASE_ACTIVITY;GO_TRANSITION_METAL_ION_BINDING;GO_S_ADENOSYLMETHIONINE_DEPENDENT_METHYLTRANSFERASE_ACTIVITY;GO_ZINC_ION_BINDING;GO_TRANSFERASE_ACTIVITY_TRANSFERRING_ONE_CARBON_GROUPS
H	6	27101095	.	G	C	222	HIST1H2AG	Histone gene cluster 1, H2A histone family, member 6	exonic	.	missense SNV	HIST1H2AG:NM_021064:exon1:c.G245C:p.R82P	6p22.1	.	.	0/1:112:58,54	0/0:101:.	0/0:100:.	G	C	.	.	.	.	.	.	.	.	.	.	.	.	Histone H2A;Histone core;Histone-fold	0.0,D	0.871,P	0.975,D	0.968287,D	5.972350,27.7	4.08	0.0479777	.	.	Histone gene cluster 1, H2A histone family, member 6, 615012	.	.	12408966	GO_CHROMOSOME_ORGANIZATION;GO_NEGATIVE_REGULATION_OF_GENE_EXPRESSION;GO_NEGATIVE_REGULATION_OF_NITROGEN_COMPOUND_METABOLIC_PROCESS;GO_NEGATIVE_REGULATION_OF_GENE_EXPRESSION_EPIGENETIC;GO_CHROMATIN_ORGANIZATION;GO_GENE_SILENCING;GO_CHROMATIN_SILENCING;GO_REGULATION_OF_GENE_EXPRESSION_EPIGENETIC	GO_CHROMOSOME;GO_NUCLEAR_CHROMOSOME;GO_PROTEIN_DNA_COMPLEX;GO_CHROMATIN;GO_NUCLEAR_CHROMATIN;GO_DNA_PACKAGING_COMPLEX	GO_PROTEIN_HETERODIMERIZATION_ACTIVITY;GO_PROTEIN_DIMERIZATION_ACTIVITY;GO_ENZYME_BINDING
H	2	27838059	.	C	T	222	ZNF512	.	exonic	.	missense SNV	ZNF512:NM_001271286:exon10:c.C1069T:p.P357S	2p23.3	.	.	0/1:58:26,32	0/0:30:.	0/0:50:.	C	T	.	.	.	.	.	.	.	.	.	.	.	0.3101	Zinc finger, C2H2;Zinc finger, C2H2-like	0.048,D	0.996,D	1.0,D	0.999999,D	6.537352,31	6.03	0.00497619	.	.	.	.	.	.	.	.	.
L	16	22545898	rs774565848	A	C	111	NPIPB5	.	exonic	.	missense SNV	NPIPB5:NM_001135865:exon7:c.A1594C:p.T532P	16p12.2	Score=0.997725;Name=chr16:21408913	.	0/1:209:158,51	0/0:110:.	0/0:100:.	A	C	.	.	.	.	7.66e-05	248050	0.00017562	11388	0.0249117	0.00356506	.	.	.	0.005,D	0.923,D	0.89,P	1,N	2.191885,17.46	.	0.0131869	.	.	.	.	.	.	.	.	.
H	3	47039648	.	A	G	222	NBEAL2	Neurobeachin-like 2	exonic	.	missense SNV	NBEAL2:NM_015175:exon21:c.A3050G:p.Y1017C	3p21.31	.	.	0/1:135:76,59	0/0:103:.	0/0:100:.	A	G	.	.	.	.	.	.	.	.	.	.	.	-0.3151	.	0.128,T	0.527,P	0.985,D	1,D	4.204276,23.9	4.56	0.026948	.	.	Gray platelet syndrome, 139090 (3), Autosomal recessive	.	.	21765411|21765412|20709904|21765413|9628581	GO_ANATOMICAL_STRUCTURE_FORMATION_INVOLVED_IN_MORPHOGENESIS;GO_IMMUNE_SYSTEM_PROCESS;GO_IMMUNE_SYSTEM_DEVELOPMENT;GO_PLATELET_MORPHOGENESIS;GO_CELL_MORPHOGENESIS_INVOLVED_IN_DIFFERENTIATION;GO_CELLULAR_COMPONENT_MORPHOGENESIS;GO_MYELOID_CELL_DIFFERENTIATION;GO_CELL_DEVELOPMENT	GO_EXTRINSIC_COMPONENT_OF_MEMBRANE;GO_ENDOPLASMIC_RETICULUM	GO_LIPID_BINDING;GO_PHOSPHOLIPID_BINDING
H	1	114483086	.	G	C	222	HIPK1	.	exonic	.	missense SNV	HIPK1:NM_152696:exon2:c.G81C:p.E27D	1p13.2	.	.	0/1:110:51,59	0/0:50:.	0/0:97:.	G	C	.	.	.	.	.	.	.	.	.	.	.	0.0137	.	0.0,D	0.969,D	0.974,D	1,D	5.282723,25.7	4.92	0.0356015	.	.	.	.	.	.	GO_ANATOMICAL_STRUCTURE_FORMATION_INVOLVED_IN_MORPHOGENESIS;GO_INTRINSIC_APOPTOTIC_SIGNALING_PATHWAY_IN_RESPONSE_TO_DNA_DAMAGE_BY_P53_CLASS_MEDIATOR;GO_IMMUNE_SYSTEM_PROCESS;GO_TISSUE_MORPHOGENESIS;GO_POSITIVE_REGULATION_OF_VASCULATURE_DEVELOPMENT;GO_CELL_DEATH;GO_IMMUNE_SYSTEM_DEVELOPMENT;GO_EXTRINSIC_APOPTOTIC_SIGNALING_PATHWAY;GO_DEVELOPMENTAL_INDUCTION;GO_REGULATION_OF_INTRACELLULAR_SIGNAL_TR…	GO_NUCLEAR_SPECK;GO_NUCLEAR_BODY;GO_PML_BODY;GO_NUCLEOPLASM_PART	GO_PROTEIN_KINASE_ACTIVITY;GO_KINASE_ACTIVITY;GO_RIBONUCLEOTIDE_BINDING;GO_PROTEIN_SERINE_THREONINE_KINASE_ACTIVITY;GO_ADENYL_NUCLEOTIDE_BINDING;GO_TRANSFERASE_ACTIVITY_TRANSFERRING_PHOSPHORUS_CONTAINING_GROUPS
H	8	28575080	rs773872905	G	A	222	EXTL3	Exostosin-like 3	exonic	.	missense SNV	EXTL3:NM_001440:exon3:c.G1504A:p.D502N	8p21.1	.	.	0/1:189:85,104	0/0:102:.	0/0:101:.	G	A	.	.	.	.	.	.	.	.	.	.	.	-0.1517	.	0.031,D	0.359,B	0.977,D	1,D	3.884499,23.5	5.8	0.49515	.	.	Immunoskeletal dysplasia with neurodevelopmental abnormalities, 617425 (3), Autosomal recessive	.	.	10753861|28132690|9473480|9479495|28148688	GO_SULFUR_COMPOUND_METABOLIC_PROCESS;GO_IRE1_MEDIATED_UNFOLDED_PROTEIN_RESPONSE;GO_RESPONSE_TO_ENDOPLASMIC_RETICULUM_STRESS;GO_SULFUR_COMPOUND_BIOSYNTHETIC_PROCESS;GO_SINGLE_ORGANISM_BIOSYNTHETIC_PROCESS;GO_SMALL_MOLECULE_METABOLIC_PROCESS;GO_CARBOHYDRATE_DERIVATIVE_METABOLIC_PROCESS;GO_CELLULAR_RESPONSE_TO_TOPOLOGICALLY_INCORRECT_PROTEIN;GO_AMINOGLYCAN_BIOSYNTHETIC_PROCESS;GO_REGULATION_OF_GROWT…	GO_ENDOPLASMIC_RETICULUM_PART;GO_NUCLEAR_OUTER_MEMBRANE_ENDOPLASMIC_RETICULUM_MEMBRANE_NETWORK;GO_ENDOPLASMIC_RETICULUM	GO_TRANSFERASE_ACTIVITY_TRANSFERRING_HEXOSYL_GROUPS;GO_TRANSFERASE_ACTIVITY_TRANSFERRING_GLYCOSYL_GROUPS;GO_UDP_GLYCOSYLTRANSFERASE_ACTIVITY;GO_ACETYLGLUCOSAMINYLTRANSFERASE_ACTIVITY;GO_RECEPTOR_ACTIVITY
H	1	232564187	.	GT	G	144	SIPA1L2	SIPA1-like protein 2	exonic	.	frameshift deletion	SIPA1L2:NM_020808:exon15:c.4379delA:p.D1460fs	ENSG00000116991.10,ENST00000308942.4,ENST00000262861.8,ENST00000366630.5	1q42.2	.	.	0/1:38:26,12	0/0:51:.	0/0:30:.	GT	G	.	.	.	.	.	.	.	.	.	.	.	.	.	.	.	.	.	.	.	.	.	.	SIPA1-like protein 2, 611609	.	.	10718198	GO_REGULATION_OF_HYDROLASE_ACTIVITY;GO_REGULATION_OF_INTRACELLULAR_SIGNAL_TRANSDUCTION;GO_POSITIVE_REGULATION_OF_HYDROLASE_ACTIVITY;GO_POSITIVE_REGULATION_OF_CATALYTIC_ACTIVITY;GO_POSITIVE_REGULATION_OF_MOLECULAR_FUNCTION;GO_REGULATION_OF_SMALL_GTPASE_MEDIATED_SIGNAL_TRANSDUCTION;GO_REGULATION_OF_GTPASE_ACTIVITY	.
H	17	27027468	.	GC	G	219	SUPT6H	Suppressor of Ty, S.cerevisiae, 6 homolog of	exonic	.	frameshift deletion	SUPT6H:NM_003170:exon35:c.4745delC:p.A1582fs	ENST00000581510.1,ENST00000314616.10,ENST00000347486.8,ENSG00000109111.14,ENST00000583340.1	17q11.2	.	.	0/1:93:51,42	0/0:100:.	0/0:51:.	GC	G	.	.	.	.	.	.	.	.	.	.	.	.	.	.	.	.	.	.	.	.	.	.	Suppressor of Ty, S.cerevisiae, 6 homolog of, 601333	.	.	12490954|8786132|12934008|7490093	GO_REGULATION_OF_CELL_ACTIVATION;GO_CHROMOSOME_ORGANIZATION;GO_REGULATION_OF_DNA_RECOMBINATION;GO_REGULATION_OF_MRNA_METABOLIC_PROCESS;GO_REGULATION_OF_HISTONE_METHYLATION;GO_REGULATION_OF_ADAPTIVE_IMMUNE_RESPONSE;GO_MRNA_PROCESSING;GO_POSITIVE_REGULATION_OF_BIOSYNTHETIC_PROCESS;GO_REGULATION_OF_IMMUNE_RESPONSE;GO_REGULATION_OF_NUCLEOBASE_CONTAINING_COMPOUND_TRANSPORT;GO_POSITIVE_REGULATION_OF_GE…	.
H	17	43333788	rs34715848	AC	A	108	SPATA32	.	splicing	NM_152343:exon3:c.69-7G>-	.	.	ENST00000331780.4,ENST00000588504.5,ENST00000592422.5,ENST00000588160.1,ENSG00000184361.12,ENST00000585346.5,ENSG00000267278.5,ENST00000586359.1,ENST00000588866.5,ENST00000588698.5,ENST00000591263.5,ENST00000590100.5	17q21.31	.	.	1/1:5:0,5	0/0:58:.	0/0:65:.	AC	A	.	.	.	.	.	.	.	.	0.0219512	0.00191205	.	.	.	.	.	.	.	2.403009,13.99	.	.	.	.	.	.	.	.	.	.
H	13	33110707	.	CCT	C	99	N4BP2L2	NEDD4-binding protein 2-like 2	exonic	.	frameshift deletion	N4BP2L2:NM_001320836:exon2:c.456_457del:p.R152fs	ENST00000511143.5,ENSG00000244754.8,ENST00000399396.7,ENST00000505213.5,ENST00000357505.10,ENST00000446957.6,ENST00000483088.1,ENST00000267068.5,ENST00000504114.5	13q13.1	.	.	0/1:89:77,12	0/0:50:.	0/0:50:.	CCT	C	.	.	.	.	.	.	.	.	.	.	.	.	.	.	.	.	.	.	.	.	.	.	NEDD4-binding protein 2-like 2, 615788	.	.	19506020	GO_NEGATIVE_REGULATION_OF_GENE_EXPRESSION;GO_POSITIVE_REGULATION_OF_HEMOPOIESIS;GO_NEGATIVE_REGULATION_OF_STEM_CELL_DIFFERENTIATION;GO_NEGATIVE_REGULATION_OF_NITROGEN_COMPOUND_METABOLIC_PROCESS;GO_POSITIVE_REGULATION_OF_CELL_PROLIFERATION;GO_REGULATION_OF_HEMOPOIESIS;GO_NEGATIVE_REGULATION_OF_HEMATOPOIETIC_PROGENITOR_CELL_DIFFERENTIATION;GO_POSITIVE_REGULATION_OF_IMMUNE_SYSTEM_PROCESS;GO_NEGATIVE…	GO_TRANSCRIPTIONAL_REPRESSOR_COMPLEX
H	13	113201849	rs761295205	TGCATGGGAAAGTCGC	T	98	TUBGCP3	.	exonic	.	nonframeshift deletion	TUBGCP3:NM_001286279:exon10:c.1238_1252del:p.413_418del	ENST00000375669.7,ENST00000464139.5,ENST00000261965.7,ENSG00000126216.13,ENST00000611152.1	13q34	.	.	0/1:146:105,41	0/0:103:.	0/0:101:.	TGCATGGGAAAGTCGC	T	.	.	.	.	0.00121842	151836	0.00060484	9920	0.00944188	.	.	.	.	.	.	.	.	.	.	.	.	.	.	.	.	.	GO_SINGLE_FERTILIZATION;GO_CYTOPLASMIC_MICROTUBULE_ORGANIZATION;GO_MICROTUBULE_POLYMERIZATION_OR_DEPOLYMERIZATION;GO_REGULATION_OF_MICROTUBULE_BASED_PROCESS;GO_CYTOSKELETON_ORGANIZATION;GO_MICROTUBULE_NUCLEATION;GO_REGULATION_OF_PROTEIN_POLYMERIZATION;GO_POSITIVE_REGULATION_OF_ORGANELLE_ORGANIZATION;GO_REGULATION_OF_CELLULAR_COMPONENT_BIOGENESIS;GO_MICROTUBULE_BASED_PROCESS;GO_POSITIVE_REGULATION…	GO_CENTRIOLE;GO_MICROTUBULE_CYTOSKELETON;GO_SPINDLE_POLE;GO_CENTROSOME;GO_CYTOSKELETAL_PART;GO_MICROTUBULE;GO_CYTOSKELETON;GO_CELL_DIVISION_SITE;GO_GAMMA_TUBULIN_COMPLEX;GO_SPINDLE_MICROTUBULE;GO_SUPRAMOLECULAR_FIBER;GO_MICROTUBULE_ORGANIZING_CENTER_PART;GO_SPINDLE;GO_MICROTUBULE_ORGANIZING_CENTER
H	2	183033019	.	TG	T	194	PDE1A	Phosphodiesterase-1A	splicing	NM_001003683:exon15:c.1565-3C>-;NM_001258313:exon14:c.1517-3C>-;NM_001258314:exon13:c.1463-3C>-	.	.	ENST00000351439.9,ENSG00000115252.18,ENST00000409365.5,ENST00000410103.1,ENST00000435564.5,ENST00000358139.6	2q32.1	.	.	1/1:22:0,22	0/0:10:.	0/0:30:.	TG	T	.	.	.	.	.	.	.	.	0.00131062	0.0027933	.	.	.	.	.	.	.	.	.	.	.	.	Phosphodiesterase-1A, 171890	.	.	11747989|12135876|8557689|11342109|16514069	.	.
H	X	140994427	.	A	AGCT	185	MAGEC1	Melanoma antigen, family C, 1	exonic	.	nonframeshift insertion	MAGEC1:NM_005462:exon4:c.1237_1238insGCT:p.T413delinsSS	ENSG00000155495.8,ENST00000285879.4,ENST00000406005.2	Xq27.2	.	.	1/1:16:1,15	0/0:100:.	0/0:100:.	A	AGCT	.	.	.	.	1.125e-05	177701	.	.	.	.	.	.	.	.	.	.	.	.	.	.	.	.	Melanoma antigen, family C, 1, 300223	.	.	9618514|9485030|15772651	.	.
H	13	113201849	rs761295205	TGCATGGGAAAGTCGC	T	129	TUBGCP3	.	exonic	.	nonframeshift deletion	TUBGCP3:NM_001286279:exon10:c.1238_1252del:p.413_418del	ENST00000464139.5,ENST00000375669.7,ENSG00000126216.13,ENST00000611152.1,ENST00000261965.7	13q34	.	.	0/1:167:112,55	0/0:101:.	0/0:108:.	TGCATGGGAAAGTCGC	T	.	.	.	.	0.00121842	151836	0.00060484	9920	0.00944188	.	.	.	.	.	.	.	.	.	.	.	.	.	.	.	.	.	GO_SINGLE_FERTILIZATION;GO_CYTOPLASMIC_MICROTUBULE_ORGANIZATION;GO_MICROTUBULE_POLYMERIZATION_OR_DEPOLYMERIZATION;GO_REGULATION_OF_MICROTUBULE_BASED_PROCESS;GO_CYTOSKELETON_ORGANIZATION;GO_MICROTUBULE_NUCLEATION;GO_REGULATION_OF_PROTEIN_POLYMERIZATION;GO_POSITIVE_REGULATION_OF_ORGANELLE_ORGANIZATION;GO_REGULATION_OF_CELLULAR_COMPONENT_BIOGENESIS;GO_MICROTUBULE_BASED_PROCESS;GO_POSITIVE_REGULATION…	GO_CENTRIOLE;GO_MICROTUBULE_CYTOSKELETON;GO_SPINDLE_POLE;GO_CENTROSOME;GO_CYTOSKELETAL_PART;GO_MICROTUBULE;GO_CYTOSKELETON;GO_CELL_DIVISION_SITE;GO_GAMMA_TUBULIN_COMPLEX;GO_SPINDLE_MICROTUBULE;GO_SUPRAMOLECULAR_FIBER;GO_MICROTUBULE_ORGANIZING_CENTER_PART;GO_SPINDLE;GO_MICROTUBULE_ORGANIZING_CENTER
H	1	226111733	.	CA	C	73	PYCR2	Pyrroline-5-carboxylate reductase 2	splicing	NM_001271681:exon1:c.67+10T>-;NM_013328:exon1:c.67+10T>-	.	.	ENST00000612651.4,ENST00000478402.5,ENSG00000255835.1,ENST00000432920.2,ENST00000343818.10,ENSG00000143811.18,ENST00000612039.4	1q42.12	.	.	0/1:7:3,4	0/0:101:.	0/0:100:.	CA	C	.	.	.	.	.	.	.	.	0.00194326	.	.	.	.	.	.	.	.	.	.	.	.	.	Leukodystrophy, hypomyelinating, 10, 616420 (3), Autosomal recessive	.	.	23024808|25865492|27130255	GO_GLUTAMINE_FAMILY_AMINO_ACID_BIOSYNTHETIC_PROCESS;GO_ALPHA_AMINO_ACID_BIOSYNTHETIC_PROCESS;GO_ALPHA_AMINO_ACID_METABOLIC_PROCESS;GO_SINGLE_ORGANISM_BIOSYNTHETIC_PROCESS;GO_SMALL_MOLECULE_METABOLIC_PROCESS;GO_CELLULAR_AMINO_ACID_BIOSYNTHETIC_PROCESS;GO_ORGANIC_ACID_BIOSYNTHETIC_PROCESS;GO_CELLULAR_AMINO_ACID_METABOLIC_PROCESS;GO_GLUTAMINE_FAMILY_AMINO_ACID_METABOLIC_PROCESS;GO_SMALL_MOLECULE_BIO…	GO_MITOCHONDRIAL_MATRIX;GO_MITOCHONDRIAL_PART;GO_MITOCHONDRION
H	6	33141934	.	CA	C	90	COL11A2	Collagen XI, alpha-2 polypeptide	splicing	NM_080679:exon29:c.2163+7T>-;NM_080680:exon32:c.2484+7T>-;NM_080681:exon30:c.2226+7T>-	.	.	ENST00000374708.8,ENSG00000204248.10,ENST00000477772.1,ENST00000341947.6,ENST00000361917.5	6p21.32	.	.	1/1:7:0,7	0/0:61:.	0/0:71:.	CA	C	.	.	.	.	.	.	.	.	0.0521807	0.0049505	.	.	.	.	.	.	.	.	.	.	.	.	Deafness, autosomal dominant 13, 601868 (3), Autosomal dominant; Deafness, autosomal recessive 53, 609706 (3), Autosomal recessive; Fibrochondrogenesis 2, 614524 (3), Autosomal recessive, Autosomal dominant; Otospondylomegaepiphyseal dysplasia, autosomal dominant, 184840 (3), Autosomal dominant; Otospondylomegaepiphyseal dysplasia, autosomal recessive, 215150 (3), Autosomal recessive	.	.	7833911|25633957|16033917|2591970|1906426|15558753|16609882|2760050|2321911|8838804|11289713|8486632|10581026|10677296|9805126|9506662|9799295|8431643|16637051|22246659|9188673|7859284|15372529|14234962	GO_NEUROLOGICAL_SYSTEM_PROCESS;GO_SENSORY_PERCEPTION;GO_COLLAGEN_FIBRIL_ORGANIZATION;GO_CARTILAGE_DEVELOPMENT;GO_SENSORY_PERCEPTION_OF_MECHANICAL_STIMULUS;GO_MULTICELLULAR_ORGANISMAL_MACROMOLECULE_METABOLIC_PROCESS;GO_SKELETAL_SYSTEM_DEVELOPMENT;GO_PALATE_DEVELOPMENT;GO_MULTICELLULAR_ORGANISM_METABOLIC_PROCESS;GO_SYSTEM_PROCESS;GO_CONNECTIVE_TISSUE_DEVELOPMENT;GO_PROTEIN_COMPLEX_SUBUNIT_ORGANIZAT…	GO_EXTRACELLULAR_MATRIX;GO_ENDOPLASMIC_RETICULUM_PART;GO_COMPLEX_OF_COLLAGEN_TRIMERS;GO_PROTEINACEOUS_EXTRACELLULAR_MATRIX;GO_ENDOPLASMIC_RETICULUM_LUMEN;GO_BANDED_COLLAGEN_FIBRIL;GO_EXTRACELLULAR_MATRIX_COMPONENT;GO_ENDOPLASMIC_RETICULUM;GO_COLLAGEN_TRIMER
H	4	42626657	.	TG	T	177	ATP8A1	.	splicing	NM_001105529:exon4:c.265-7C>-;NM_006095:exon4:c.265-7C>-	.	.	ENSG00000124406.16,ENST00000381668.9,ENST00000264449.14	4p13	.	.	1/1:59:3,56	0/0:52:.	0/0:30:.	TG	T	.	.	.	.	.	.	.	.	0.0015653	.	.	.	.	.	.	.	.	.	.	.	.	.	.	.	.	.	GO_ION_TRANSPORT;GO_NEUROLOGICAL_SYSTEM_PROCESS;GO_COGNITION;GO_SINGLE_ORGANISM_BEHAVIOR;GO_VESICLE_ORGANIZATION;GO_POSITIVE_REGULATION_OF_LOCOMOTION;GO_ESTABLISHMENT_OF_LOCALIZATION_IN_CELL;GO_VESICLE_MEDIATED_TRANSPORT;GO_REGULATION_OF_MEMBRANE_LIPID_DISTRIBUTION;GO_POSITIVE_REGULATION_OF_LIPID_TRANSPORT;GO_SINGLE_ORGANISM_MEMBRANE_BUDDING;GO_POSITIVE_REGULATION_OF_CELLULAR_COMPONENT_ORGANIZATI…	GO_SECRETORY_GRANULE;GO_VESICLE_MEMBRANE;GO_SECRETORY_VESICLE;GO_TRANS_GOLGI_NETWORK;GO_GOLGI_APPARATUS_PART;GO_INTRACELLULAR_VESICLE;GO_GOLGI_MEMBRANE;GO_SECRETORY_GRANULE_MEMBRANE;GO_CYTOPLASMIC_VESICLE_PART;GO_GOLGI_APPARATUS;GO_ENDOPLASMIC_RETICULUM;GO_ORGANELLE_SUBCOMPARTMENT
H	1	150917590	.	GTTC	G	222	SETDB1	SET domain protein, bifurcated, 1	exonic;splicing	.	nonframeshift deletion	SETDB1:NM_001243491:exon9:c.1147_1149del:p.383_383del	ENST00000271640.9,ENST00000368962.6,ENSG00000143379.12,ENST00000459773.1,ENST00000368969.8,ENST00000534805.5,ENST00000498193.5	1q21.3	.	.	0/1:98:62,36	0/0:50:.	0/0:50:.	GTTC	G	.	.	.	.	.	.	.	.	.	.	.	.	.	.	.	.	.	.	.	.	.	.	SET domain protein, bifurcated, 1, 604396	.	.	21430779|10343109|28671686|20164836|7584044|26022416|14536086|11791185	GO_CHROMOSOME_ORGANIZATION;GO_RESPONSE_TO_ETHANOL;GO_HISTONE_METHYLATION;GO_POSITIVE_REGULATION_OF_ORGANELLE_ORGANIZATION;GO_POSITIVE_REGULATION_OF_CELLULAR_COMPONENT_ORGANIZATION;GO_PEPTIDYL_AMINO_ACID_MODIFICATION;GO_PEPTIDYL_LYSINE_MODIFICATION;GO_RESPONSE_TO_EXTERNAL_STIMULUS;GO_INTRACELLULAR_SIGNAL_TRANSDUCTION;GO_REGULATION_OF_CHROMATIN_SILENCING;GO_CHROMATIN_MODIFICATION;GO_RAS_PROTEIN_SIG…	GO_CHROMOSOME
H	1	108160258	rs776114504	AG	A	202	VAV3	Vav3 oncogene	splicing	NM_001079874:exon4:c.235-5C>-;NM_006113:exon21:c.1915-5C>-	.	.	ENST00000529413.5,ENST00000370056.8,ENST00000525460.5,ENST00000415432.6,ENSG00000134215.15,ENST00000527011.5,ENST00000525231.5,ENST00000479977.6,ENST00000529809.5,ENST00000533398.5,ENST00000529033.5,ENST00000343258.8	1p13.3	.	.	1/1:53:1,52	0/0:51:.	0/0:50:.	AG	A	.	.	.	.	.	.	.	.	0.00078003	.	.	.	.	.	.	.	.	.	.	.	.	.	Vav3 oncogene, 605541	.	.	10669724|15711558|10938113|10523675|16767097|19147786|10713454	GO_POSITIVE_REGULATION_OF_KINASE_ACTIVITY;GO_REGULATION_OF_CELL_ACTIVATION;GO_ANATOMICAL_STRUCTURE_FORMATION_INVOLVED_IN_MORPHOGENESIS;GO_REGULATION_OF_LEUKOCYTE_PROLIFERATION;GO_SINGLE_ORGANISM_MEMBRANE_FUSION;GO_REGULATION_OF_PHOSPHATIDYLINOSITOL_3_KINASE_ACTIVITY;GO_MYELOID_LEUKOCYTE_MIGRATION;GO_CELL_CHEMOTAXIS;GO_IMMUNE_SYSTEM_PROCESS;GO_POSITIVE_REGULATION_OF_RESPONSE_TO_STIMULUS;GO_POSITIV…	.
H	15	78768540	.	AAGTAGG	A	222	IREB2	Iron-responsive element-binding protein-2	exonic	.	nonframeshift deletion	IREB2:NM_001320941:exon8:c.285_290del:p.95_97del	ENSG00000136381.12,ENST00000560440.5,ENST00000258886.12,ENST00000558570.5	15q25.1	.	.	0/1:47:26,21	0/0:50:.	0/0:30:.	AAGTAGG	A	.	.	.	.	.	.	.	.	.	.	.	.	.	.	.	.	.	.	.	.	.	.	Iron-responsive element-binding protein-2, 147582	.	.	18685102|7523370|8262972|8710843|7489724|11175792|15604406|2172968|19762597|7983023|19762596|9924025	GO_ION_TRANSPORT;GO_NEGATIVE_REGULATION_OF_GENE_EXPRESSION;GO_CHEMICAL_HOMEOSTASIS;GO_TRANSITION_METAL_ION_TRANSPORT;GO_METAL_ION_TRANSPORT;GO_CELLULAR_IRON_ION_HOMEOSTASIS;GO_HOMEOSTATIC_PROCESS;GO_NEGATIVE_REGULATION_OF_NITROGEN_COMPOUND_METABOLIC_PROCESS;GO_IRON_ION_TRANSPORT;GO_NEGATIVE_REGULATION_OF_CELLULAR_AMIDE_METABOLIC_PROCESS;GO_CATION_TRANSPORT;GO_POSTTRANSCRIPTIONAL_REGULATION_OF_GEN…	.
[truncated: 11 more columns]

## Sheet: Data S3
Priority	CHROM	POS	avsnp	REF	ALT	QUAL	GeneName	Description	Func	GeneDetail	ExonicFunc	AAChange	Gencode	cytoBand	Ori_REF	Ori_ALT	1000g_Chinese	1000g_EAS	1000g_ALL	esp6500si_all	GnomAD_ALL_AF	GnomAD_ALL_AN	GnomAD_EAS_AF	GnomAD_EAS_AN	NovoDb_WES	NovoDb_WGS	dbscSNV_SCORE	spidex	Interpro_domain	SIFT	Polyphen2_HVAR	Polyphen2_HDIV	MutationTaster 突变有害性	CADD	gerp++gt2 >2都为保守	MCAP	ClinVar	GWAS_disease_Pubmed_pValue	OMIM	HGMD_Disease_ID	HGMD_Mutation_URL	PubMedID	GO_BP	GO_CC	GO_MF	KEGG_PATHWAY	PID_PATHWAY	BIOCARTA_PATHWAY	REACTOME_PATHWAY
H	7	100490343	rs934885760	C	T	222	ACHE	Acetylcho linesterase (YT blood group)	exonic	.	missense SNV	ACHE:NM_000665:exon3:c.G1165A:p.E389K	ENST00000419336.6	7q22.1	C	T	.	.	.	.	.	.	.	.	.	.	.	-1.3325	Alpha/Beta hydrolase fold;Carboxylesterase, type B	0.005,D	0.069,B	0.491,P	1,D	3.476114,23.1	3.23	0.0559556	.	.	[Blood group, Yt system], 112100 (3)	.	.	8488842|694721|5013676|1380483|10087275|1609795|8299725|2734315|1744105|11799248|11804574|14622217|1358806|3174665|17606622|10814709|2263619|12783426|19368807|20147288	GO_PHOSPHOLIPID_METABOLIC_PROCESS;GO_AMMONIUM_ION_METABOLIC_PROCESS;GO_PHOSPHATIDYLCHOLINE_METABOLIC_PROCESS;GO_CELLULAR_CATABOLIC_PROCESS;GO_MUSCLE_ORGAN_DEVELOPMENT;GO_SYNAPSE_ORGANIZATION;GO_PHOSPHATIDYLCHOLINE_BIOSYNTHETIC_PROCESS;GO_RESPONSE_TO_WOUNDING;GO_SYNAPTIC_TRANSMISSION_CHOLINERGIC;GO_NEUROTRANSMITTER_BIOSYNTHETIC_PROCESS;GO_SINGLE_ORGANISM_BIOSYNTHETIC_PROCESS;GO_CELL_CELL_SIGNALING…	GO_EXTRACELLULAR_MATRIX;GO_BASAL_LAMINA;GO_PERINUCLEAR_REGION_OF_CYTOPLASM;GO_BASEMENT_MEMBRANE;GO_CELL_JUNCTION;GO_PROTEINACEOUS_EXTRACELLULAR_MATRIX;GO_EXTRACELLULAR_MATRIX_COMPONENT;GO_SYNAPSE;GO_EXTRACELLULAR_SPACE;GO_CELL_SURFACE;GO_NEUROMUSCULAR_JUNCTION;GO_GOLGI_APPARATUS;GO_SYNAPSE_PART;GO_ANCHORED_COMPONENT_OF_MEMBRANE	GO_NEUROTRANSMITTER_BINDING;GO_PROTEIN_SELF_ASSOCIATION;GO_PROTEIN_DIMERIZATION_ACTIVITY;GO_SERINE_HYDROLASE_ACTIVITY;GO_PROTEIN_HOMODIMERIZATION_ACTIVITY;GO_COLLAGEN_BINDING;GO_EXTRACELLULAR_MATRIX_BINDING;GO_HYDROLASE_ACTIVITY_ACTING_ON_ESTER_BONDS;GO_PROTEIN_COMPLEX_BINDING;GO_AMIDE_BINDING;GO_ACETYLCHOLINE_BINDING;GO_IDENTICAL_PROTEIN_BINDING;GO_CARBOXYLIC_ESTER_HYDROLASE_ACTIVITY;GO_QUATERNA…	KEGG_GLYCEROPHOSPHOLIPID_METABOLISM	PID_ATF2_PATHWAY	.	REACTOME_PHOSPHOLIPID_METABOLISM;REACTOME_SYNTHESIS_OF_PC;REACTOME_GLYCEROPHOSPHOLIPID_BIOSYNTHESIS;REACTOME_TRANSMISSION_ACROSS_CHEMICAL_SYNAPSES;REACTOME_NEURONAL_SYSTEM;REACTOME_METABOLISM_OF_LIPIDS_AND_LIPOPROTEINS
H	17	42266526	.	G	A	222	TMUB2	.	exonic	.	missense SNV	TMUB2:NM_024107:exon2:c.G112A:p.V38I	ENST00000357984.7	17q21.31 小鼠认知DOI: 10.1371/journal.pgen.1006886 焦虑doi: 10.1007/s13258-017-0646-0. 癫痫 doi: 10.1371/journal.pone.0191546 语言 doi: 10.1038/s41431-017-0035-9 智力障碍 doi: 10.1159/000456910.	G	A	.	.	.	.	8.12e-06	246172	.	.	.	0.00088183	.	-0.652	.	0.024,D	0.988,D	1.0,D	1,D	5.904771,27.5	4.94	0.0257955	.	.	.	.	.	.	.	.	.	.	.	.	.
H	14	100742884	.	G	A	222	YY1	YY1 transcription factor	exonic	.	missense SNV	YY1:NM_003403:exon4:c.G961A:p.G321S	ENST00000623799.1	14q32.2	G	A	.	.	.	.	.	.	.	.	.	.	.	-0.9202	Zinc finger C2H2-type/integrase DNA-binding domain	0.027,D	0.999,D	1.0,D	1,D	7.154471,34	5.63	0.0201944	.	.	Gabriele-de Vries syndrome, 617557 (3), Autosomal dominant	.	.	18046414|17218270|1309593|20504995|28575647|16314846|1946404|21729784|17977899|12554678|21666725|17504937|11394900|1946405|17556661|1655281|26516199|15210108|21076407|11038350|11855828|9685495|7912122	GO_RESPONSE_TO_UV_C;GO_NEGATIVE_REGULATION_OF_GENE_EXPRESSION;GO_CELLULAR_RESPONSE_TO_UV;GO_CELLULAR_RESPONSE_TO_LIGHT_STIMULUS;GO_NEGATIVE_REGULATION_OF_NITROGEN_COMPOUND_METABOLIC_PROCESS;GO_MALE_GAMETE_GENERATION;GO_SEXUAL_REPRODUCTION;GO_DNA_REPAIR;GO_DOUBLE_STRAND_BREAK_REPAIR;GO_RESPONSE_TO_UV;GO_RESPONSE_TO_RADIATION;GO_DNA_RECOMBINATION;GO_RESPONSE_TO_ABIOTIC_STIMULUS;GO_MULTI_ORGANISM_RE…	GO_CHROMOSOME;GO_INO80_TYPE_COMPLEX;GO_NUCLEAR_CHROMOSOME;GO_SWI_SNF_SUPERFAMILY_TYPE_COMPLEX;GO_CHROMATIN;GO_NUCLEAR_CHROMATIN;GO_CATALYTIC_COMPLEX;GO_DNA_HELICASE_COMPLEX;GO_NUCLEAR_MATRIX;GO_NUCLEAR_PERIPHERY	GO_SMAD_BINDING;GO_DNA_SECONDARY_STRUCTURE_BINDING;GO_ENHANCER_BINDING;GO_TRANSCRIPTIONAL_REPRESSOR_ACTIVITY_RNA_POLYMERASE_II_TRANSCRIPTION_REGULATORY_REGION_SEQUENCE_SPECIFIC_BINDING;GO_REGULATORY_REGION_NUCLEIC_ACID_BINDING;GO_RNA_POLYMERASE_II_TRANSCRIPTION_FACTOR_ACTIVITY_SEQUENCE_SPECIFIC_DNA_BINDING;GO_NUCLEIC_ACID_BINDING_TRANSCRIPTION_FACTOR_ACTIVITY;GO_DOUBLE_STRANDED_DNA_BINDING;GO_TRA…	.	PID_NOTCH_PATHWAY;PID_E2F_PATHWAY;PID_HDAC_CLASSI_PATHWAY;PID_MTOR_4PATHWAY;PID_P53_REGULATION_PATHWAY;PID_HES_HEY_PATHWAY	.	.
H-	7	150555967	rs184475301	C	T	222	AOC1	.	exonic	.	missense SNV	AOC1:NM_001091:exon3:c.C1687T:p.R563C	ENST00000480582.1	7q36.1	C	T	0	.	0.000599042	8.2e-05	6.874e-05	276408	.	.	.	.	.	-0.0116	Copper amine oxidase, C-terminal	0.001,D	0.914,D	0.999,D	0.999997,D	7.075169,33	5.57	0.0146412	.	.	.	.	.	.	.	.	.	.	.	.	.
H	8	8185509	rs772626535	G	A	222	PRAG1	PEAK1-related kinase-activating pseudokinase 1	exonic	.	missense SNV	PRAG1:NM_001080826:exon5:c.C2783T:p.S928F	ENST00000622241.1	8p23.1	G	A	.	.	.	.	4.34e-06	230348	.	.	.	.	.	0.0723	.	0.003,D	0.896,P	0.998,D	0.970824,D	5.038292,25.2	4.73	0.011007	.	.	PEAK1-related kinase-activating pseudokinase 1, 617344	.	.	21873224|16481321|25038227	.	.	.	.	.	.	.
H	3	44835865	.	T	A	222	KIF15	Kinesin family, member 15	exonic	.	missense SNV	KIF15:NM_020242:exon8:c.T796A:p.L266I	ENSG00000163808.16	3p21.31	T	A	.	.	.	.	.	.	.	.	.	.	.	0.1151	Kinesin motor domain;P-loop containing nucleoside triphosphate hydrolase	0.0,D	1.0,D	1.0,D	0.99966,D	5.996911,27.8	4.8	0.138282	.	.	Kinesin family, member 15, 617569	.	.	24659801|24419385|27091450|10878014|19818618	GO_ANTIGEN_PROCESSING_AND_PRESENTATION_OF_PEPTIDE_OR_POLYSACCHARIDE_ANTIGEN_VIA_MHC_CLASS_II;GO_IMMUNE_SYSTEM_PROCESS;GO_ANTIGEN_PROCESSING_AND_PRESENTATION_OF_PEPTIDE_ANTIGEN;GO_ESTABLISHMENT_OF_LOCALIZATION_IN_CELL;GO_VESICLE_MEDIATED_TRANSPORT;GO_MICROTUBULE_BASED_PROCESS;GO_MITOTIC_CELL_CYCLE;GO_ORGANELLE_FISSION;GO_ANTIGEN_PROCESSING_AND_PRESENTATION;GO_CELL_PROLIFERATION;GO_MITOTIC_NUCLEAR_…	GO_MICROTUBULE_CYTOSKELETON;GO_KINESIN_COMPLEX;GO_CENTROSOME;GO_CYTOSKELETAL_PART;GO_MICROTUBULE;GO_CYTOSKELETON;GO_SUPRAMOLECULAR_FIBER;GO_MICROTUBULE_ASSOCIATED_COMPLEX;GO_SPINDLE;GO_MICROTUBULE_ORGANIZING_CENTER	GO_CYTOSKELETAL_PROTEIN_BINDING;GO_HYDROLASE_ACTIVITY_ACTING_ON_ACID_ANHYDRIDES;GO_PROTEIN_COMPLEX_BINDING;GO_MICROTUBULE_MOTOR_ACTIVITY;GO_RIBONUCLEOTIDE_BINDING;GO_MICROTUBULE_BINDING;GO_TUBULIN_BINDING;GO_MOTOR_ACTIVITY;GO_ATPASE_ACTIVITY;GO_ADENYL_NUCLEOTIDE_BINDING;GO_MACROMOLECULAR_COMPLEX_BINDING	.	.	BIOCARTA_RANMS_PATHWAY	REACTOME_MHC_CLASS_II_ANTIGEN_PRESENTATION;REACTOME_FACTORS_INVOLVED_IN_MEGAKARYOCYTE_DEVELOPMENT_AND_PLATELET_PRODUCTION;REACTOME_KINESINS;REACTOME_HEMOSTASIS;REACTOME_IMMUNE_SYSTEM;REACTOME_ADAPTIVE_IMMUNE_SYSTEM
H	3	44835901	.	G	A	222	KIF15	Kinesin family, member 15	exonic	.	missense SNV	KIF15:NM_020242:exon8:c.G832A:p.E278K	ENST00000438321.5	3p21.31	G	A	.	.	.	.	.	.	.	.	.	.	.	-0.0754	Kinesin motor domain;P-loop containing nucleoside triphosphate hydrolase	0.04,D	0.952,D	0.982,D	0.999999,D	5.961946,27.7	4.67	0.0732803	.	.	Kinesin family, member 15, 617569	.	.	24659801|24419385|27091450|10878014|19818618	GO_ANTIGEN_PROCESSING_AND_PRESENTATION_OF_PEPTIDE_OR_POLYSACCHARIDE_ANTIGEN_VIA_MHC_CLASS_II;GO_IMMUNE_SYSTEM_PROCESS;GO_ANTIGEN_PROCESSING_AND_PRESENTATION_OF_PEPTIDE_ANTIGEN;GO_ESTABLISHMENT_OF_LOCALIZATION_IN_CELL;GO_VESICLE_MEDIATED_TRANSPORT;GO_MICROTUBULE_BASED_PROCESS;GO_MITOTIC_CELL_CYCLE;GO_ORGANELLE_FISSION;GO_ANTIGEN_PROCESSING_AND_PRESENTATION;GO_CELL_PROLIFERATION;GO_MITOTIC_NUCLEAR_…	GO_MICROTUBULE_CYTOSKELETON;GO_KINESIN_COMPLEX;GO_CENTROSOME;GO_CYTOSKELETAL_PART;GO_MICROTUBULE;GO_CYTOSKELETON;GO_SUPRAMOLECULAR_FIBER;GO_MICROTUBULE_ASSOCIATED_COMPLEX;GO_SPINDLE;GO_MICROTUBULE_ORGANIZING_CENTER	GO_CYTOSKELETAL_PROTEIN_BINDING;GO_HYDROLASE_ACTIVITY_ACTING_ON_ACID_ANHYDRIDES;GO_PROTEIN_COMPLEX_BINDING;GO_MICROTUBULE_MOTOR_ACTIVITY;GO_RIBONUCLEOTIDE_BINDING;GO_MICROTUBULE_BINDING;GO_TUBULIN_BINDING;GO_MOTOR_ACTIVITY;GO_ATPASE_ACTIVITY;GO_ADENYL_NUCLEOTIDE_BINDING;GO_MACROMOLECULAR_COMPLEX_BINDING	.	.	BIOCARTA_RANMS_PATHWAY	REACTOME_MHC_CLASS_II_ANTIGEN_PRESENTATION;REACTOME_FACTORS_INVOLVED_IN_MEGAKARYOCYTE_DEVELOPMENT_AND_PLATELET_PRODUCTION;REACTOME_KINESINS;REACTOME_HEMOSTASIS;REACTOME_IMMUNE_SYSTEM;REACTOME_ADAPTIVE_IMMUNE_SYSTEM
H	9	5064922	rs375678155	G	C	222	JAK2	Janus kinase 2 (a protein-tyrosine kinase)	exonic	.	missense SNV	JAK2:NM_001322204:exon6:c.G649C:p.V217L	ENST00000636127.1	9p24.1	G	C	.	.	.	.	1.509e-05	265034	.	.	.	.	.	-0.2314	FERM domain	0.001,D	0.133,B	0.555,P	0.999999,D	4.316875,24.0	5.15	0.0814051	.	.	{Budd-Chiari syndrome, somatic}, 600880 (3); Erythrocytosis, somatic, 133100 (3); Leukemia, acute myeloid, somatic, 601626 (3); Myelofibrosis, somatic, 254450 (3); Polycythemia vera, somatic, 263300 (3); Thrombocythemia 3, 614521 (3), Autosomal dominant, Somatic mutation	.	.	25043017|15781101|18805579|7515493|16325696|16707754|19036091|19783980|11493922|7613027|11779507|15793561|16603627|19287382|19287384|15858187|9360930|16247455|22397670|18256599|20703299|17989398|19838194|9590174|19287385|25671252|9590173|16762626|9326218|1581631|9618263|11030348|17267906|19293426|16192494|7901766	GO_PLATELET_DERIVED_GROWTH_FACTOR_RECEPTOR_SIGNALING_PATHWAY;GO_POSITIVE_REGULATION_OF_KINASE_ACTIVITY;GO_NEURON_DEVELOPMENT;GO_REGULATION_OF_CELL_ACTIVATION;GO_CHROMOSOME_ORGANIZATION;GO_RESPONSE_TO_NITROGEN_COMPOUND;GO_NEGATIVE_REGULATION_OF_NEURON_APOPTOTIC_PROCESS;GO_EPITHELIUM_DEVELOPMENT;GO_REGULATION_OF_TYROSINE_PHOSPHORYLATION_OF_STAT_PROTEIN;GO_MYELOID_CELL_HOMEOSTASIS;GO_REGULATION_OF_C…	GO_ENDOSOME_LUMEN;GO_CYTOPLASMIC_SIDE_OF_MEMBRANE;GO_VACUOLE;GO_CYTOSKELETON;GO_VACUOLAR_LUMEN;GO_VACUOLAR_PART;GO_MEMBRANE_MICRODOMAIN;GO_SIDE_OF_MEMBRANE;GO_EXTRINSIC_COMPONENT_OF_CYTOPLASMIC_SIDE_OF_PLASMA_MEMBRANE;GO_NUCLEAR_MATRIX;GO_ENDOSOMAL_PART;GO_PLASMA_MEMBRANE_REGION;GO_NUCLEAR_PERIPHERY;GO_EXTRINSIC_COMPONENT_OF_MEMBRANE;GO_MEMBRANE_REGION;GO_EXTRINSIC_COMPONENT_OF_PLASMA_MEMBRANE;GO…	GO_HISTONE_BINDING;GO_HORMONE_RECEPTOR_BINDING;GO_PROTEIN_TYROSINE_KINASE_ACTIVITY;GO_PEPTIDE_HORMONE_RECEPTOR_BINDING;GO_KINASE_BINDING;GO_PROTEIN_KINASE_ACTIVITY;GO_PROTEIN_C_TERMINUS_BINDING;GO_KINASE_ACTIVITY;GO_NON_MEMBRANE_SPANNING_PROTEIN_TYROSINE_KINASE_ACTIVITY;GO_RAS_GUANYL_NUCLEOTIDE_EXCHANGE_FACTOR_ACTIVITY;GO_SH2_DOMAIN_BINDING;GO_GUANYL_NUCLEOTIDE_EXCHANGE_FACTOR_ACTIVITY;GO_MOLECUL…	KEGG_CHEMOKINE_SIGNALING_PATHWAY;KEGG_JAK_STAT_SIGNALING_PATHWAY;KEGG_ADIPOCYTOKINE_SIGNALING_PATHWAY;KEGG_LEISHMANIA_INFECTION	PID_ENDOTHELIN_PATHWAY;PID_ERBB4_PATHWAY;PID_GMCSF_PATHWAY;PID_IL4_2PATHWAY;PID_IL27_PATHWAY;PID_PTP1B_PATHWAY;PID_IL12_2PATHWAY;PID_S1P_S1P3_PATHWAY;PID_SHP2_PATHWAY;PID_CXCR4_PATHWAY;PID_IL5_PATHWAY;PID_IFNG_PATHWAY;PID_ERBB2_ERBB3_PATHWAY;PID_IL3_PATHWAY;PID_IL6_7_PATHWAY;PID_PDGFRB_PATHWAY;PID_IL23_PATHWAY;PID_KIT_PATHWAY;PID_EPO_PATHWAY;PID_HES_HEY_PATHWAY	BIOCARTA_BIOPEPTIDES_PATHWAY;BIOCARTA_TID_PATHWAY;BIOCARTA_EPO_PATHWAY;BIOCARTA_EPONFKB_PATHWAY;BIOCARTA_GH_PATHWAY;BIOCARTA_IL3_PATHWAY;BIOCARTA_IL6_PATHWAY;BIOCARTA_IL12_PATHWAY;BIOCARTA_IL22BP_PATHWAY;BIOCARTA_GLEEVEC_PATHWAY;BIOCARTA_NO2IL12_PATHWAY;BIOCARTA_TPO_PATHWAY	REACTOME_SIGNALING_BY_SCF_KIT;REACTOME_GROWTH_HORMONE_RECEPTOR_SIGNALING;REACTOME_SIGNALING_BY_ERBB4;REACTOME_PROLACTIN_RECEPTOR_SIGNALING;REACTOME_NUCLEAR_SIGNALING_BY_ERBB4;REACTOME_SIGNALING_BY_ILS;REACTOME_IL_3_5_AND_GM_CSF_SIGNALING;REACTOME_IL_RECEPTOR_SHC_SIGNALING;REACTOME_FACTORS_INVOLVED_IN_MEGAKARYOCYTE_DEVELOPMENT_AND_PLATELET_PRODUCTION;REACTOME_REGULATION_OF_IFNG_SIGNALING;REACTOME_…
H	17	19284648	rs772799361	C	T	222	MAPK7	Mitogen-activated protein kinase 7 (extracellular signal-regulated kinase 5)	exonic	.	missense SNV	MAPK7:NM_139032:exon2:c.C709T:p.R237C	ENST00000571657.5	17p11.2	C	T	.	.	.	.	1.219e-05	246160	.	.	.	.	.	-0.056	Protein kinase domain;Protein kinase-like domain;Serine/threonine/dual specificity protein kinase, catalytic domain	0.009,D	0.001,B	0.005,B	0.999987,D	5.110797,25.3	4.07	0.078685	.	.	Mitogen-activated protein kinase 7 (extracellular signal-regulated kinase 5), 602521	.	.	15085193|7646528|10072598|12093914|21187442|7759517	GO_NEGATIVE_REGULATION_OF_TRANSCRIPTION_FACTOR_IMPORT_INTO_NUCLEUS;GO_NEGATIVE_REGULATION_OF_MAP_KINASE_ACTIVITY;GO_REGULATION_OF_NFAT_PROTEIN_IMPORT_INTO_NUCLEUS;GO_REGULATION_OF_EPITHELIAL_CELL_APOPTOTIC_PROCESS;GO_REGULATION_OF_MAPK_CASCADE;GO_NEGATIVE_REGULATION_OF_CYCLIC_NUCLEOTIDE_METABOLIC_PROCESS;GO_NEGATIVE_REGULATION_OF_KINASE_ACTIVITY;GO_REGULATION_OF_ENDOTHELIAL_CELL_APOPTOTIC_PROCESS…	GO_NUCLEAR_BODY;GO_PML_BODY;GO_NUCLEOPLASM_PART	GO_MITOGEN_ACTIVATED_PROTEIN_KINASE_BINDING;GO_SIGNAL_TRANSDUCER_ACTIVITY;GO_KINASE_BINDING;GO_PROTEIN_KINASE_ACTIVITY;GO_MAP_KINASE_ACTIVITY;GO_KINASE_ACTIVITY;GO_RECEPTOR_SIGNALING_PROTEIN_SERINE_THREONINE_KINASE_ACTIVITY;GO_RIBONUCLEOTIDE_BINDING;GO_ENZYME_BINDING;GO_PROTEIN_SERINE_THREONINE_KINASE_ACTIVITY;GO_RECEPTOR_SIGNALING_PROTEIN_ACTIVITY;GO_ADENYL_NUCLEOTIDE_BINDING;GO_TRANSFERASE_ACTI…	KEGG_MAPK_SIGNALING_PATHWAY;KEGG_GAP_JUNCTION;KEGG_NEUROTROPHIN_SIGNALING_PATHWAY;KEGG_GNRH_SIGNALING_PATHWAY	PID_ERBB1_DOWNSTREAM_PATHWAY;PID_MAPK_TRK_PATHWAY	BIOCARTA_HDAC_PATHWAY;BIOCARTA_MAPK_PATHWAY;BIOCARTA_ERK5_PATHWAY	REACTOME_SIGNALLING_BY_NGF;REACTOME_TRIF_MEDIATED_TLR3_SIGNALING;REACTOME_NGF_SIGNALLING_VIA_TRKA_FROM_THE_PLASMA_MEMBRANE;REACTOME_GASTRIN_CREB_SIGNALLING_PATHWAY_VIA_PKC_AND_MAPK;REACTOME_NUCLEAR_EVENTS_KINASE_AND_TRANSCRIPTION_FACTOR_ACTIVATION;REACTOME_ERKS_ARE_INACTIVATED;REACTOME_ERK_MAPK_TARGETS;REACTOME_SIGNALING_BY_GPCR;REACTOME_MAP_KINASE_ACTIVATION_IN_TLR_CASCADE;REACTOME_MAPK_TARGETS_…
H	14	24621148	.	C	T	222	RNF31	Ring finger protein 31	exonic	.	missense SNV	RNF31:NM_001310332:exon11:c.C1624T:p.R542C	ENST00000560787.5	14q12	C	T	.	.	.	.	.	.	.	.	.	.	.	-0.032	.	0.001,D	0.998,D	1.0,D	1,D	7.529619,34	5.83	0.0536002	.	.	Ring finger protein 31, 612487	.	.	26008899|21455173|21455181|15093743|21455180	GO_REGULATION_OF_PROTEIN_TARGETING_TO_MITOCHONDRION;GO_IMMUNE_SYSTEM_PROCESS;GO_POSITIVE_REGULATION_OF_RESPONSE_TO_STIMULUS;GO_POSITIVE_REGULATION_OF_CELL_COMMUNICATION;GO_POSITIVE_REGULATION_OF_INTRACELLULAR_PROTEIN_TRANSPORT;GO_I_KAPPAB_KINASE_NF_KAPPAB_SIGNALING;GO_ANTIGEN_RECEPTOR_MEDIATED_SIGNALING_PATHWAY;GO_POSITIVE_REGULATION_OF_CELLULAR_PROTEIN_LOCALIZATION;GO_PROTEIN_MODIFICATION_BY_SMA…	GO_PLASMA_MEMBRANE_RECEPTOR_COMPLEX;GO_CYTOPLASMIC_SIDE_OF_MEMBRANE;GO_CD40_RECEPTOR_COMPLEX;GO_TRANSFERASE_COMPLEX;GO_INTRINSIC_COMPONENT_OF_PLASMA_MEMBRANE;GO_UBIQUITIN_LIGASE_COMPLEX;GO_CATALYTIC_COMPLEX;GO_SIDE_OF_MEMBRANE;GO_MEMBRANE_PROTEIN_COMPLEX;GO_RECEPTOR_COMPLEX;GO_PLASMA_MEMBRANE_PROTEIN_COMPLEX	GO_UBIQUITIN_LIKE_PROTEIN_TRANSFERASE_ACTIVITY;GO_UBIQUITIN_LIKE_PROTEIN_BINDING;GO_TRANSITION_METAL_ION_BINDING;GO_UBIQUITIN_LIKE_PROTEIN_LIGASE_BINDING;GO_ENZYME_BINDING;GO_ZINC_ION_BINDING;GO_LIGASE_ACTIVITY	.	.	.	.
H	3	53808675	.	C	T	222	CACNA1D	Calcium channel, voltage-dependent, L type, alpha 1D subunit	exonic	.	missense SNV	CACNA1D:NM_001128839:exon33:c.C4127T:p.T1376M	ENST00000636595.1	3p21.1	C	T	.	.	.	.	.	.	.	.	.	.	.	-2.1956	Ion transport domain	0.0,D	1.0,D	1.0,D	1,D	7.477090,34	6.17	0.617386	.	.	Primary aldosteronism, seizures, and neurologic abnormalities, 615474 (3), Autosomal dominant; Sinoatrial node dysfunction and deafness, 614896 (3), Autosomal recessive	.	.	23913004|21131953|1664412|11441182|10611367|20139964|1849233|11875398|10929716|23913001|1309948|1324226|1659003|1309651	GO_POSITIVE_REGULATION_OF_CALCIUM_ION_TRANSPORT;GO_ION_TRANSPORT;GO_NEUROLOGICAL_SYSTEM_PROCESS;GO_MEMBRANE_DEPOLARIZATION;GO_SENSORY_PERCEPTION;GO_SENSORY_PERCEPTION_OF_MECHANICAL_STIMULUS;GO_MEMBRANE_DEPOLARIZATION_DURING_ACTION_POTENTIAL;GO_METAL_ION_TRANSPORT;GO_CELL_CELL_SIGNALING;GO_REGULATION_OF_HORMONE_LEVELS;GO_REGULATION_OF_HEART_CONTRACTION;GO_REGULATION_OF_MEMBRANE_POTENTIAL;GO_CATION…	GO_I_BAND;GO_VOLTAGE_GATED_CALCIUM_CHANNEL_COMPLEX;GO_CONTRACTILE_FIBER;GO_CATION_CHANNEL_COMPLEX;GO_TRANSPORTER_COMPLEX;GO_MEMBRANE_PROTEIN_COMPLEX;GO_T_TUBULE;GO_SARCOLEMMA;GO_CALCIUM_CHANNEL_COMPLEX;GO_PLASMA_MEMBRANE_PROTEIN_COMPLEX	GO_VOLTAGE_GATED_ION_CHANNEL_ACTIVITY;GO_CYTOSKELETAL_PROTEIN_BINDING;GO_DIVALENT_INORGANIC_CATION_TRANSMEMBRANE_TRANSPORTER_ACTIVITY;GO_VOLTAGE_GATED_CATION_CHANNEL_ACTIVITY;GO_ANKYRIN_BINDING;GO_METAL_ION_TRANSMEMBRANE_TRANSPORTER_ACTIVITY;GO_GATED_CHANNEL_ACTIVITY;GO_PASSIVE_TRANSMEMBRANE_TRANSPORTER_ACTIVITY;GO_CATION_TRANSMEMBRANE_TRANSPORTER_ACTIVITY;GO_ACTININ_BINDING;GO_CALCIUM_ION_TRANSM…	KEGG_MAPK_SIGNALING_PATHWAY;KEGG_CALCIUM_SIGNALING_PATHWAY;KEGG_CARDIAC_MUSCLE_CONTRACTION;KEGG_VASCULAR_SMOOTH_MUSCLE_CONTRACTION;KEGG_GNRH_SIGNALING_PATHWAY;KEGG_TYPE_II_DIABETES_ME LLITUS;KEGG_ALZHEIMERS_DISEASE;KEGG_HYPERTROPHIC_CARDIOMYOPATHY_HCM;KEGG_ARRHYTHMOGENIC_RIGHT_VENTRICULAR_CARDIOMYOPATHY_ARVC;KEGG_DILATED_CARDIOMYOPATHY	.	.	.
L	7	7278285	.	T	C	222	C1GALT1	Core 1 synthase, glycoprotein-N-acetylgalactosamine 3-beta-galactosyltransferase, 1	exonic	.	missense SNV	C1GALT1:NM_020156:exon3:c.T620C:p.M207T	ENST00000436587.6	7p22.1	T	C	.	.	.	.	.	.	.	.	.	.	.	0.1082	.	0.001,D	0.974,D	0.99,D	0.999999,D	5.132964,25.4	5.64	0.108313	.	.	Core 1 synthase, glycoprotein-N-acetylgalactosamine 3-beta-galactosyltransferase, 1, 610555	.	.	17062753|11677243|12464682	GO_ANATOMICAL_STRUCTURE_FORMATION_INVOLVED_IN_MORPHOGENESIS;GO_EPITHELIUM_DEVELOPMENT;GO_EPITHELIAL_CELL_DEVELOPMENT;GO_CARBOHYDRATE_DERIVATIVE_METABOLIC_PROCESS;GO_DIGESTIVE_SYSTEM_DEVELOPMENT;GO_INTESTINAL_EPITHELIAL_CELL_DEVELOPMENT;GO_CARBOHYDRATE_DERIVATIVE_BIOSYNTHETIC_PROCESS;GO_BLOOD_VESSEL_MORPHOGENESIS;GO_TUBE_DEVELOPMENT;GO_INTESTINAL_EPITHELIAL_CELL_DIFFERENTIATION;GO_COLUMNAR_CUBOIDA…	GO_GOLGI_APPARATUS_PART;GO_GOLGI_MEMBRANE;GO_GOLGI_APPARATUS	GO_TRANSFERASE_ACTIVITY_TRANSFERRING_HEXOSYL_GROUPS;GO_BETA_1_3_GALACTOSYLTRANSFERASE_ACTIVITY;GO_TRANSFERASE_ACTIVITY_TRANSFERRING_GLYCOSYL_GROUPS;GO_GALACTOSYLTRANSFERASE_ACTIVITY	KEGG_O_GLYCAN_BIOSYNTHESIS	.	.	REACTOME_O_LINKED_GLYCOSYLATION_OF_MUCINS;REACTOME_METABOLISM_OF_PROTEINS;REACTOME_POST_TRANSLATIONAL_PROTEIN_MODIFICATION
H	11	32955979	.	C	G	222	QSER1	.	exonic	.	missense SNV	QSER1:NM_001076786:exon4:c.C2788G:p.L930V	ENSG00000060749.14	11p13	C	G	.	.	.	.	.	.	.	.	.	.	.	0.0066	.	0.004,D	0.341,B	0.875,P	0.866893,D	1.319482,12.37	4.76	0.00721479	.	.	.	.	.	.	.	.	.	.	.	.	.
H	3	48698203	.	G	A	222	CELSR3	Cadherin EGF LAG seven-pass G-type receptor 3 (epidermal growth factor-like 1)	exonic	.	missense SNV	CELSR3:NM_001407:exon1:c.C1865T:p.A622V	ENSG00000008300.16	3p21.31	G	A	.	.	.	.	.	.	.	.	.	.	.	.	Cadherin;Cadherin-like	0.026,D	1.0,D	1.0,D	1,D	3.106717,22.5	5.33	0.0641717	.	.	Cadherin EGF LAG seven-pass G-type receptor 3 (epidermal growth factor-like 1), 604264	.	.	23339110|12754514|9693030|24358150|15778712|10716726|18487195	GO_REGULATION_OF_ESTABLISHMENT_OF_PLANAR_POLARITY;GO_NEURON_DEVELOPMENT;GO_ANATOMICAL_STRUCTURE_FORMATION_INVOLVED_IN_MORPHOGENESIS;GO_NEURON_RECOGNITION;GO_CELL_PART_MORPHOGENESIS;GO_CELL_PROJECTION_ASSEMBLY;GO_NON_CANONICAL_WNT_SIGNALING_PATHWAY;GO_NEURON_PROJECTION_DEVELOPMENT;GO_WNT_SIGNALING_PATHWAY;GO_CELL_MOTILITY;GO_CELL_CELL_ADHESION;GO_TAXIS;GO_RESPONSE_TO_EXTERNAL_STIMULUS;GO_CELLULAR_…	.	GO_SIGNAL_TRANSDUCER_ACTIVITY;GO_CALCIUM_ION_BINDING;GO_G_PROTEIN_COUPLED_RECEPTOR_ACTIVITY;GO_SIGNALING_RECEPTOR_ACTIVITY;GO_RECEPTOR_ACTIVITY	.	.	.	.
H	16	89778295	.	C	G	222	VPS9D1	.	exonic	.	missense SNV	VPS9D1:NM_004913:exon8:c.G742C:p.D248H	ENSG00000261373.1	16q24.3	C	G	.	.	.	.	.	.	.	.	.	.	.	-0.1082	.	0.004,D	0.997,D	1.0,D	0.999634,D	5.289845,25.7	4.74	0.0591292	.	.	.	.	.	.	.	.	.	.	.	.	.
H	16	89789695	rs888935533	G	T	222	ZNF276	.	exonic	.	missense SNV	ZNF276:NM_001113525:exon4:c.G584T:p.C195F	ENST00000563983.5	16q24.3	G	T	.	.	.	.	.	.	.	.	.	.	.	0.0336	Zinc finger, AD-type	0.001,D	0.642,P	0.989,D	1,D	5.144641,25.4	5.6	0.189449	.	.	.	.	.	.	.	.	GO_TRANSITION_METAL_ION_BINDING;GO_ZINC_ION_BINDING	.	.	.	.
H-	4	62936291	.	T	C	222	ADGRL3	Adhesion G protein-coupled receptor L3	exonic	.	missense SNV	ADGRL3:NM_015236:exon25:c.T4075C:p.F1359L	ENSG00000150471.16	4q13.1	T	C	.	.	.	.	.	.	.	.	.	.	.	.	GPCR, family 2, latrophilin, C-terminal	0.008,D	.	.	1,D	3.047601,22.4	4.39	0.0306244	.	.	Adhesion G protein-coupled receptor L3, 616417	.	.	24273166|9872452|22405201|22575564	.	.	.	.	.	.	.
H	7	151372597	rs41317142	G	A	222	PRKAG2	Protein kinase, AMP-activated, noncatalytic, gamma-2	exonic	.	missense SNV	PRKAG2:NM_001304527:exon2:c.C221T:p.P74L	ENSG00000106617.13	7q36.1	G	A	0	.	0.000199681	.	1.805e-05	277040	.	.	.	.	.	-0.3418	.	0.001,D	0.999,D	1.0,D	1,D	2.113470,16.94	5.31	0.0565	Uncertain significance;Glycogen_storage_disease_of_heart,_lethal_congenital;RCV000233598.1;MedGen:OMIM:Orphanet;C1849813:261740:ORPHA439854	.	Cardiomyopathy, hypertrophic 6, 600858 (3), Autosomal dominant; Glycogen storage disease of heart, lethal congenital, 261740 (3), Autosomal dominant; Wolff-Parkinson-White syndrome, 194200 (3), ?Autosomal dominant	.	.	17667862|11827995|15673802|12782567|16716659|11371514|14696860|15877279|10698692|11407343|11748095|11445078|19787389|16487706|11112354|7657794|10355918|10818001|18403758|10368461|18855699|15611370|10820940|9224708	GO_POSITIVE_REGULATION_OF_KINASE_ACTIVITY;GO_ION_TRANSPORT;GO_STEROID_BIOSYNTHETIC_PROCESS;GO_REGULATION_OF_GLUCOSE_IMPORT;GO_NEGATIVE_REGULATION_OF_KINASE_ACTIVITY;GO_ENERGY_RESERVE_METABOLIC_PROCESS;GO_REGULATION_OF_KINASE_ACTIVITY;GO_MITOCHONDRIAL_TRANSPORT;GO_SINGLE_ORGANISM_BIOSYNTHETIC_PROCESS;GO_ANION_TRANSMEMBRANE_TRANSPORT;GO_SMALL_MOLECULE_METABOLIC_PROCESS;GO_ORGANIC_HYDROXY_COMPOUND_M…	GO_TRANSFERASE_COMPLEX_TRANSFERRING_PHOSPHORUS_CONTAINING_GROUPS;GO_TRANSFERASE_COMPLEX;GO_PROTEIN_KINASE_COMPLEX;GO_CATALYTIC_COMPLEX;GO_EXTRACELLULAR_SPACE	GO_KINASE_INHIBITOR_ACTIVITY;GO_KINASE_BINDING;GO_PROTEIN_KINASE_ACTIVITY;GO_KINASE_REGULATOR_ACTIVITY;GO_KINASE_ACTIVITY;GO_PROTEIN_SERINE_THREONINE_KINASE_INHIBITOR_ACTIVITY;GO_ENZYME_ACTIVATOR_ACTIVITY;GO_ADP_BINDING;GO_MOLECULAR_FUNCTION_REGULATOR;GO_ENZYME_INHIBITOR_ACTIVITY;GO_RIBONUCLEOTIDE_BINDING;GO_KINASE_ACTIVATOR_ACTIVITY;GO_ENZYME_REGULATOR_ACTIVITY;GO_ENZYME_BINDING;GO_PROTEIN_SERIN…	KEGG_INSULIN_SIGNALING_PATHWAY;KEGG_ADIPOCYTOKINE_SIGNALING_PATHWAY;KEGG_HYPERTROPHIC_CARDIOMYOPATHY_HCM	.	BIOCARTA_CHREBP2_PATHWAY;BIOCARTA_LEPTIN_PATHWAY	REACTOME_ACTIVATED_AMPK_STIMULATES_FATTY_ACID_OXIDATION_IN_MUSCLE;REACTOME_INSULIN_RECEPTOR_SIGNALLING_CASCADE;REACTOME_INTEGRATION_OF_ENERGY_METABOLISM;REACTOME_REGULATION_OF_AMPK_ACTIVITY_VIA_LKB1;REACTOME_ENERGY_DEPENDENT_REGULATION_OF_MTOR_BY_LKB1_AMPK;REACTOME_REGULATION_OF_RHEB_GTPASE_ACTIVITY_BY_AMPK;REACTOME_METABOLISM_OF_LIPIDS_AND_LIPOPROTEINS;REACTOME_FATTY_ACID_TRIACYLGLYCEROL_AND_KET…
H	8	67809100	.	T	C	222	MCMDC2	Minichromosome maintenance domain-containing protein 2	exonic	.	missense SNV	MCMDC2:NM_001136160:exon12:c.T1532C:p.L511P	ENST00000313616.5	8q13.1	T	C	.	.	.	.	.	.	.	.	.	.	.	-2.4907	.	0.015,D	0.948,D	0.997,D	0.999996,D	4.094156,23.7	5.51	0.0201309	.	.	Minichromosome maintenance domain-containing protein 2, 617545	.	.	27760146|27986806	.	.	.	.	.	.	.
H	4	57221513	.	C	A	222	AASDH	Aminoadipate-semialdehyde dehydrogenase	exonic	.	missense SNV	AASDH:NM_001286668:exon5:c.G638T:p.R213L	ENST00000514745.5	4q12	C	A	.	.	.	.	4.06e-06	246110	.	.	.	.	.	-5.9891	AMP-dependent synthetase/ligase	0.0,D	0.999,D	1.0,D	1,D	6.709100,32	5.68	0.0567458	.	.	Aminoadipate-semialdehyde dehydrogenase, 614365	.	.	12712191|17762044	GO_SMALL_MOLECULE_METABOLIC_PROCESS;GO_MONOCARBOXYLIC_ACID_METABOLIC_PROCESS;GO_ORGANIC_ACID_METABOLIC_PROCESS;GO_FATTY_ACID_METABOLIC_PROCESS;GO_LIPID_METABOLIC_PROCESS;GO_CELLULAR_LIPID_METABOLIC_PROCESS	.	GO_LIGASE_ACTIVITY_FORMING_CARBON_SULFUR_BONDS;GO_RIBONUCLEOTIDE_BINDING;GO_ADENYL_NUCLEOTIDE_BINDING;GO_ACID_THIOL_LIGASE_ACTIVITY;GO_LIGASE_ACTIVITY	KEGG_LYSINE_DEGRADATION	.	.	.
H	2	179469622	rs375895183	C	T	222	TTN	Titin	exonic	.	missense SNV	TTN:NM_003319:exon109:c.G26999A:p.R9000H	ENST00000585451.5	2q31.2	C	T	.	.	.	8.3e-05	6.571e-05	273918	0.00026986	18528	.	.	.	-0.4045	Fibronectin type III;Immunoglobulin I-set;Immunoglobulin subtype 2;Immunoglobulin-like domain;Immunoglobulin-like fold	0.011,D	0.996,D	1.0,D	1,D	3.982597,23.6	5.74	0.0167841	.	.	Cardiomyopathy, dilated, 1G, 604145 (3); Cardiomyopathy, familial hypertrophic, 9, 613765 (3), Autosomal dominant; Muscular dystrophy, limb-girdle, type 2J, 608807 (3), Autosomal recessive; Myopathy, proximal, with early respiratory muscle involvement, 603689 (3); Salih myopathy, 611705 (3), Autosomal recessive; Tibial muscular dystrophy, tardive, 600334 (3), Autosomal dominant	.	.	11717165|17444505|24105469|11829483|11788824|14572168|12145747|22335739|26315439|16115818|11846417|15138196|2129545|7569978|15802564|12198551|23396983|12482578|10573426|8307566|10053013|9359044|17360664|20634290|10462489|10051295|12891679|12660787|11788825|16407954	GO_ANATOMICAL_STRUCTURE_FORMATION_INVOLVED_IN_MORPHOGENESIS;GO_CHROMOSOME_ORGANIZATION;GO_CHROMOSOME_SEGREGATION;GO_MUSCLE_TISSUE_DEVELOPMENT;GO_MUSCLE_ORGAN_DEVELOPMENT;GO_RESPONSE_TO_MUSCLE_STRETCH;GO_CIRCULATORY_SYSTEM_PROCESS;GO_SECRETION_BY_CELL;GO_CHROMOSOME_CONDENSATION;GO_ACTIN_FILAMENT_BASED_PROCESS;GO_ACTIN_MYOSIN_FILAMENT_SLIDING;GO_CYTOSKELETON_ORGANIZATION;GO_REGULATION_OF_KINASE_ACT…	GO_I_BAND;GO_CHROMOSOME;GO_CONDENSED_NUCLEAR_CHROMOSOME;GO_MUSCLE_MYOSIN_COMPLEX;GO_ACTIN_CYTOSKELETON;GO_MYOFILAMENT;GO_M_BAND;GO_NUCLEAR_CHROMOSOME;GO_CONTRACTILE_FIBER;GO_CYTOSKELETAL_PART;GO_CYTOSKELETON;GO_MYOSIN_COMPLEX;GO_CONDENSED_CHROMOSOME;GO_A_BAND;GO_MYOSIN_II_COMPLEX	GO_CYTOSKELETAL_PROTEIN_BINDING;GO_PROTEIN_SELF_ASSOCIATION;GO_PROTEIN_TYROSINE_KINASE_ACTIVITY;GO_ACTIN_BINDING;GO_KINASE_BINDING;GO_ACTIN_FILAMENT_BINDING;GO_PROTEIN_KINASE_ACTIVITY;GO_CALCIUM_ION_BINDING;GO_PROTEASE_BINDING;GO_KINASE_ACTIVITY;GO_ACTININ_BINDING;GO_STRUCTURAL_CONSTITUENT_OF_MUSCLE;GO_PROTEIN_COMPLEX_BINDING;GO_CALMODULIN_BINDING;GO_IDENTICAL_PROTEIN_BINDING;GO_RIBONUCLEOTIDE_BI…	KEGG_HYPERTROPHIC_CARDIOMYOPATHY_HCM;KEGG_DILATED_CARDIOMYOPATHY	.	.	.
H	2	48037458	.	C	T	169	FBXO11	F-box only protein 11	exonic	.	missense SNV	FBXO11:NM_001190274:exon19:c.G2335A:p.A779T	ENST00000403359.7	2p16.3	C	T	.	.	.	.	.	.	.	.	.	.	.	-1.9015	Carbohydrate-binding/sugar hydrolysis domain;Pectin lyase fold;Pectin lyase fold/virulence factor	0.015,D	0.953,D	0.98,D	1,D	6.575240,31	6.04	0.0707101	.	.	F-box only protein 11, 607871	.	.	17098746|10531035|16487488|22113614|15520277|11775060|19300908	GO_NEUROLOGICAL_SYSTEM_PROCESS;GO_SENSORY_PERCEPTION;GO_CELLULAR_CATABOLIC_PROCESS;GO_SENSORY_PERCEPTION_OF_MECHANICAL_STIMULUS;GO_PROTEIN_MODIFICATION_BY_SMALL_PROTEIN_CONJUGATION_OR_REMOVAL;GO_PROTEIN_CATABOLIC_PROCESS;GO_PEPTIDYL_ARGININE_MODIFICATION;GO_PEPTIDYL_AMINO_ACID_MODIFICATION;GO_PROTEIN_UBIQUITINATION;GO_SYSTEM_PROCESS;GO_MACROMOLECULE_CATABOLIC_PROCESS;GO_METHYLATION;GO_MACROMOLECU…	GO_CHROMOSOME;GO_TRANSFERASE_COMPLEX;GO_UBIQUITIN_LIGASE_COMPLEX;GO_CATALYTIC_COMPLEX;GO_NUCLEOLUS	GO_UBIQUITIN_LIKE_PROTEIN_TRANSFERASE_ACTIVITY;GO_N_METHYLTRANSFERASE_ACTIVITY;GO_PROTEIN_METHYLTRANSFERASE_ACTIVITY;GO_TRANSITION_METAL_ION_BINDING;GO_S_ADENOSYLMETHIONINE_DEPENDENT_METHYLTRANSFERASE_ACTIVITY;GO_ZINC_ION_BINDING;GO_TRANSFERASE_ACTIVITY_TRANSFERRING_ONE_CARBON_GROUPS	.	PID_P53_REGULATION_PATHWAY	.	.
H	6	27101095	.	G	C	222	HIST1H2AG	Histone gene cluster 1, H2A histone family, member 6	exonic	.	missense SNV	HIST1H2AG:NM_021064:exon1:c.G245C:p.R82P	ENST00000359193.3	6p22.1	G	C	.	.	.	.	.	.	.	.	.	.	.	.	Histone H2A;Histone core;Histone-fold	0.0,D	0.871,P	0.975,D	0.968287,D	5.972350,27.7	4.08	0.0479777	.	.	Histone gene cluster 1, H2A histone family, member 6, 615012	.	.	12408966	GO_CHROMOSOME_ORGANIZATION;GO_NEGATIVE_REGULATION_OF_GENE_EXPRESSION;GO_NEGATIVE_REGULATION_OF_NITROGEN_COMPOUND_METABOLIC_PROCESS;GO_NEGATIVE_REGULATION_OF_GENE_EXPRESSION_EPIGENETIC;GO_CHROMATIN_ORGANIZATION;GO_GENE_SILENCING;GO_CHROMATIN_SILENCING;GO_REGULATION_OF_GENE_EXPRESSION_EPIGENETIC	GO_CHROMOSOME;GO_NUCLEAR_CHROMOSOME;GO_PROTEIN_DNA_COMPLEX;GO_CHROMATIN;GO_NUCLEAR_CHROMATIN;GO_DNA_PACKAGING_COMPLEX	GO_PROTEIN_HETERODIMERIZATION_ACTIVITY;GO_PROTEIN_DIMERIZATION_ACTIVITY;GO_ENZYME_BINDING	KEGG_SYSTEMIC_LUPUS_ERYTHEMATOSUS	.	.	.
H	2	27838059	.	C	T	222	ZNF512	.	exonic	.	missense SNV	ZNF512:NM_001271286:exon10:c.C1069T:p.P357S	ENSG00000259080.1	2p23.3	C	T	.	.	.	.	.	.	.	.	.	.	.	0.3101	Zinc finger, C2H2;Zinc finger, C2H2-like	0.048,D	0.996,D	1.0,D	0.999999,D	6.537352,31	6.03	0.00497619	.	.	.	.	.	.	.	.	.	.	.	.	.
H	1	114483086	.	G	C	222	HIPK1	.	exonic	.	missense SNV	HIPK1:NM_152696:exon2:c.G81C:p.E27D	ENST00000369559.8	1p13.2	G	C	.	.	.	.	.	.	.	.	.	.	.	0.0137	.	0.0,D	0.969,D	0.974,D	1,D	5.282723,25.7	4.92	0.0356015	.	.	.	.	.	.	GO_ANATOMICAL_STRUCTURE_FORMATION_INVOLVED_IN_MORPHOGENESIS;GO_INTRINSIC_APOPTOTIC_SIGNALING_PATHWAY_IN_RESPONSE_TO_DNA_DAMAGE_BY_P53_CLASS_MEDIATOR;GO_IMMUNE_SYSTEM_PROCESS;GO_TISSUE_MORPHOGENESIS;GO_POSITIVE_REGULATION_OF_VASCULATURE_DEVELOPMENT;GO_CELL_DEATH;GO_IMMUNE_SYSTEM_DEVELOPMENT;GO_EXTRINSIC_APOPTOTIC_SIGNALING_PATHWAY;GO_DEVELOPMENTAL_INDUCTION;GO_REGULATION_OF_INTRACELLULAR_SIGNAL_TR…	GO_NUCLEAR_SPECK;GO_NUCLEAR_BODY;GO_PML_BODY;GO_NUCLEOPLASM_PART	GO_PROTEIN_KINASE_ACTIVITY;GO_KINASE_ACTIVITY;GO_RIBONUCLEOTIDE_BINDING;GO_PROTEIN_SERINE_THREONINE_KINASE_ACTIVITY;GO_ADENYL_NUCLEOTIDE_BINDING;GO_TRANSFERASE_ACTIVITY_TRANSFERRING_PHOSPHORUS_CONTAINING_GROUPS	.	.	.	.
H	8	28575080	rs773872905	G	A	222	EXTL3	Exostosin-like 3	exonic	.	missense SNV	EXTL3:NM_001440:exon3:c.G1504A:p.D502N	ENST00000521532.5	8p21.1	G	A	.	.	.	.	.	.	.	.	.	.	.	-0.1517	.	0.031,D	0.359,B	0.977,D	1,D	3.884499,23.5	5.8	0.49515	.	.	Immunoskeletal dysplasia with neurodevelopmental abnormalities, 617425 (3), Autosomal recessive	.	.	10753861|28132690|9473480|9479495|28148688	GO_SULFUR_COMPOUND_METABOLIC_PROCESS;GO_IRE1_MEDIATED_UNFOLDED_PROTEIN_RESPONSE;GO_RESPONSE_TO_ENDOPLASMIC_RETICULUM_STRESS;GO_SULFUR_COMPOUND_BIOSYNTHETIC_PROCESS;GO_SINGLE_ORGANISM_BIOSYNTHETIC_PROCESS;GO_SMALL_MOLECULE_METABOLIC_PROCESS;GO_CARBOHYDRATE_DERIVATIVE_METABOLIC_PROCESS;GO_CELLULAR_RESPONSE_TO_TOPOLOGICALLY_INCORRECT_PROTEIN;GO_AMINOGLYCAN_BIOSYNTHETIC_PROCESS;GO_REGULATION_OF_GROWT…	GO_ENDOPLASMIC_RETICULUM_PART;GO_NUCLEAR_OUTER_MEMBRANE_ENDOPLASMIC_RETICULUM_MEMBRANE_NETWORK;GO_ENDOPLASMIC_RETICULUM	GO_TRANSFERASE_ACTIVITY_TRANSFERRING_HEXOSYL_GROUPS;GO_TRANSFERASE_ACTIVITY_TRANSFERRING_GLYCOSYL_GROUPS;GO_UDP_GLYCOSYLTRANSFERASE_ACTIVITY;GO_ACETYLGLUCOSAMINYLTRANSFERASE_ACTIVITY;GO_RECEPTOR_ACTIVITY	KEGG_GLYCOSAMINOGLYCAN_BIOSYNTHESIS_HEPARAN_SULFATE	.	.	REACTOME_DIABETES_PATHWAYS;REACTOME_ACTIVATION_OF_CHAPERONE_GENES_BY_XBP1S;REACTOME_UNFOLDED_PROTEIN_RESPONSE
[truncated: 6 more columns]
