# Supplementary material for: Identification of De Novo JAK2 and MAPK7 Mutations Related to Autism Spectrum Disorder Using Whole-Exome Sequencing in a Chinese Child and Adolescent Trio-Based Sample
Source: J Mol Neurosci. 2019 Dec 14;70(2):219–29. doi: 10.1007/s12031-019-01456-z (PMC7018782; doi:10.1007/s12031-019-01456-z)
Supplement: Supplementary file 3 — (XLSX 11 kb) [file 12031_2019_1456_MOESM3_ESM.xlsx]

## Sheet: enrichment.Function
term ID	term description	observed gene count	background gene count	false discovery rate	matching proteins in your network (IDs)	matching proteins in your network (labels)
GO:0004672	protein kinase activity	3	635	0.0346	ENSP00000287878,ENSP00000311005,ENSP00000371067	JAK2,MAPK7,PRKAG2
GO:0008144	drug binding	4	1710	0.0346	ENSP00000287878,ENSP00000303211,ENSP00000311005,ENSP00000371067	ACHE,JAK2,MAPK7,PRKAG2
GO:0019901	protein kinase binding	3	599	0.0346	ENSP00000287878,ENSP00000311005,ENSP00000371067	JAK2,MAPK7,PRKAG2
GO:0043167	ion binding	5	6066	0.0455	ENSP00000287878,ENSP00000288139,ENSP00000303211,ENSP00000311005,ENSP00000371067	ACHE,CACNA1D,JAK2,MAPK7,PRKAG2

## Sheet: enrichment.KEGG
term ID	term description	observed gene count	background gene count	false discovery rate	matching proteins in your network (IDs)	matching proteins in your network (labels)
hsa04725	Cholinergic synapse	3	111	0.00013	ENSP00000288139,ENSP00000303211,ENSP00000371067	ACHE,CACNA1D,JAK2
hsa04921	Oxytocin signaling pathway	3	149	0.00015	ENSP00000287878,ENSP00000288139,ENSP00000311005	CACNA1D,MAPK7,PRKAG2
hsa04920	Adipocytokine signaling pathway	2	69	0.0028	ENSP00000287878,ENSP00000371067	JAK2,PRKAG2
hsa04912	GnRH signaling pathway	2	88	0.0029	ENSP00000288139,ENSP00000311005	CACNA1D,MAPK7
hsa05410	Hypertrophic cardiomyopathy (HCM)	2	81	0.0029	ENSP00000287878,ENSP00000288139	CACNA1D,PRKAG2
hsa04530	Tight junction	2	167	0.008	ENSP00000287878,ENSP00000288139	CACNA1D,PRKAG2
hsa04010	MAPK signaling pathway	2	293	0.0207	ENSP00000288139,ENSP00000311005	CACNA1D,MAPK7
